# Supplementary material for: Harnessing evolution: leveraging bacterial isoprenoid pathway diversity toward improved bioengineering strategies
Source: J Bacteriol. 2026 Feb 17;208(3):e00441-25. doi: 10.1128/jb.00441-25 (PMC13001223; doi:10.1128/jb.00441-25)
Supplement: Table S1 — Pathway utilization by species (A) or genus (B). [file jb.00441-25-s0001.xlsx]

## Sheet: Species level
Supplementary table 1A: Pathway utilization by species.
	Species	Accession	Genus	Phylum	Biosynthesis strategy
1	Acaryochloris marina MBIC11017	GCF_000018105.1	Acaryochloris	Cyanobacteriota	MEP
2	Acetilactobacillus jinshanensis	GCF_004359375.1	Acetilactobacillus	Bacillota	MEV
3	Acetivibrio clariflavus DSM 19732	GCF_000237085.1	Acetivibrio	Bacillota	MEP
4	Acetivibrio saccincola	GCF_002844395.1	Acetivibrio	Bacillota	MEP
5	Acetivibrio thermocellus DSM 2360	GCF_001692755.1	Acetivibrio	Bacillota	MEP
6	Acetoanaerobium sticklandii	GCF_000196455.1	Acetoanaerobium	Bacillota	MEP
7	Acetobacter ascendens	GCF_002173775.1	Acetobacter	Pseudomonadota	MEP
8	Acetobacter oryzifermentans	GCF_002220195.1	Acetobacter	Pseudomonadota	MEP
9	Acetobacter oryzoeni	GCF_004014775.2	Acetobacter	Pseudomonadota	MEP
10	Acetobacter pasteurianus	GCF_009914215.1	Acetobacter	Pseudomonadota	MEP
11	Acetobacter senegalensis	GCF_001499615.1	Acetobacter	Pseudomonadota	MEP
12	Acetobacter vaccinii	GCF_008365315.1	Acetobacter	Pseudomonadota	MEP
13	Acetobacterium woodii DSM 1030	GCF_000247605.1	Acetobacterium	Bacillota	MEP
14	Acetohalobium arabaticum DSM 5501	GCF_000144695.1	Acetohalobium	Bacillota	MEP
15	Acetomicrobium mobile DSM 13181	GCF_000266925.1	Acetomicrobium	Synergistota	MEP
16	Acholeplasma hippikon	GCF_900660755.1	Acholeplasma	Mycoplasmatota	MEV
17	Achromobacter denitrificans	GCF_013267375.1	Achromobacter	Pseudomonadota	MEP
18	Achromobacter insolitus	GCF_008245125.1	Achromobacter	Pseudomonadota	MEP
19	Achromobacter spanius	GCF_900636675.1	Achromobacter	Pseudomonadota	MEP
20	Achromobacter xylosoxidans	GCF_016728825.1	Achromobacter	Pseudomonadota	MEP
21	Acidaminococcus fermentans DSM 20731	GCF_000025305.1	Acidaminococcus	Bacillota	MEP
22	Acidibrevibacterium fodinaquatile	GCF_003352165.1	Acidibrevibacterium	Pseudomonadota	MEP
23	Acididesulfobacillus acetoxydans	GCF_902729405.1	Acididesulfobacillus	Bacillota	MEP
24	Acidiferrobacter thiooxydans	GCF_001705075.2	Acidiferrobacter	Pseudomonadota	MEP
25	Acidihalobacter yilgarnensis	GCF_001753245.1	Acidihalobacter	Pseudomonadota	MEP
26	Acidilutibacter cellobiosedens	GCF_004103715.1	Acidilutibacter	Bacillota	MEP
27	Acidimicrobium ferrooxidans DSM 10331	GCF_000023265.1	Acidimicrobium	Actinomycetota	MEP
28	Acidiphilium multivorum AIU301	GCF_000202835.1	Acidiphilium	Pseudomonadota	MEP
29	Acidipropionibacterium acidipropionici	GCF_001441165.1	Acidipropionibacterium	Actinomycetota	Both
30	Acidipropionibacterium jensenii	GCF_005890135.1	Acidipropionibacterium	Actinomycetota	Both
31	Acidipropionibacterium virtanenii	GCF_003325455.1	Acidipropionibacterium	Actinomycetota	Both
32	Acidisarcina polymorpha	GCF_003330725.1	Acidisarcina	Acidobacteriota	MEP
33	Acidithiobacillus ferridurans	GCF_003966655.1	Acidithiobacillus	Pseudomonadota	MEP
34	Acidithiobacillus ferriphilus	GCF_020844025.1	Acidithiobacillus	Pseudomonadota	MEP
35	Acidithiobacillus ferrooxidans	GCF_013462805.1	Acidithiobacillus	Pseudomonadota	MEP
36	Acidithiobacillus thiooxidans ATCC 19377	GCF_009662475.1	Acidithiobacillus	Pseudomonadota	MEP
37	Acidobacterium capsulatum ATCC 51196	GCF_000022565.1	Acidobacterium	Acidobacteriota	MEP
38	Acidothermus cellulolyticus 11B	GCF_000015025.1	Acidothermus	Actinomycetota	MEP
39	Acidovorax antarcticus	GCF_013363755.1	Acidovorax	Pseudomonadota	MEP
40	Acidovorax avenae subsp. avenae ATCC 19860	GCF_000176855.2	Acidovorax	Pseudomonadota	MEP
41	Acidovorax carolinensis	GCF_002157165.1	Acidovorax	Pseudomonadota	MEP
42	Acidovorax citrulli	GCF_022493915.1	Acidovorax	Pseudomonadota	MEP
43	Acidovorax monticola	GCF_014489595.1	Acidovorax	Pseudomonadota	MEP
44	Acidovorax temperans	GCF_028596105.1	Acidovorax	Pseudomonadota	MEP
45	Acinetobacter baumannii	GCF_008632635.1	Acinetobacter	Pseudomonadota	MEP
46	Acinetobacter baylyi ADP1	GCF_000046845.1	Acinetobacter	Pseudomonadota	MEP
47	Acinetobacter bereziniae	GCF_016576965.1	Acinetobacter	Pseudomonadota	MEP
48	Acinetobacter bouvetii	GCF_018324105.1	Acinetobacter	Pseudomonadota	MEP
49	Acinetobacter calcoaceticus	GCF_002055515.1	Acinetobacter	Pseudomonadota	MEP
50	Acinetobacter chinensis	GCF_002165375.2	Acinetobacter	Pseudomonadota	MEP
51	Acinetobacter cumulans	GCF_003024525.3	Acinetobacter	Pseudomonadota	MEP
52	Acinetobacter defluvii	GCF_001704615.3	Acinetobacter	Pseudomonadota	MEP
53	Acinetobacter dispersus	GCF_009884975.1	Acinetobacter	Pseudomonadota	MEP
54	Acinetobacter equi	GCF_001307195.1	Acinetobacter	Pseudomonadota	MEP
55	Acinetobacter guillouiae	GCF_002370525.2	Acinetobacter	Pseudomonadota	MEP
56	Acinetobacter haemolyticus	GCF_003323815.1	Acinetobacter	Pseudomonadota	MEP
57	Acinetobacter indicus	GCF_009914475.1	Acinetobacter	Pseudomonadota	MEP
58	Acinetobacter junii Acinetobacter grimontii	GCF_018336855.1	Acinetobacter	Pseudomonadota	MEP
59	Acinetobacter lactucae	GCF_013122135.1	Acinetobacter	Pseudomonadota	MEP
60	Acinetobacter lanii	GCF_011578285.1	Acinetobacter	Pseudomonadota	MEP
61	Acinetobacter larvae	GCF_001704115.1	Acinetobacter	Pseudomonadota	MEP
62	Acinetobacter lwoffii	GCF_019343495.1	Acinetobacter	Pseudomonadota	MEP
63	Acinetobacter nosocomialis M2	GCF_005281455.1	Acinetobacter	Pseudomonadota	MEP
64	Acinetobacter oleivorans DR1	GCF_000196795.1	Acinetobacter	Pseudomonadota	MEP
65	Acinetobacter pittii PHEA-2	GCF_000191145.1	Acinetobacter	Pseudomonadota	MEP
66	Acinetobacter radioresistens	GCF_003258335.1	Acinetobacter	Pseudomonadota	MEP
67	Acinetobacter schindleri	GCF_010918895.1	Acinetobacter	Pseudomonadota	MEP
68	Acinetobacter seifertii	GCF_016064815.1	Acinetobacter	Pseudomonadota	MEP
69	Acinetobacter shaoyimingii	GCF_011578045.1	Acinetobacter	Pseudomonadota	MEP
70	Acinetobacter soli	GCF_018139125.1	Acinetobacter	Pseudomonadota	MEP
71	Acinetobacter tibetensis	GCF_023824315.1	Acinetobacter	Pseudomonadota	MEP
72	Acinetobacter towneri	GCF_017498585.1	Acinetobacter	Pseudomonadota	MEP
73	Acinetobacter variabilis	GCF_018409485.1	Acinetobacter	Pseudomonadota	MEP
74	Acinetobacter wanghuae	GCF_009557235.1	Acinetobacter	Pseudomonadota	MEP
75	Acinetobacter wuhouensis	GCF_001696605.3	Acinetobacter	Pseudomonadota	MEP
76	Actinoalloteichus fjordicus	GCF_001941625.1	Actinoalloteichus	Actinomycetota	MEP
77	Actinoalloteichus hoggarensis	GCF_002234535.1	Actinoalloteichus	Actinomycetota	MEP
78	Actinoalloteichus hymeniacidonis	GCF_001747425.1	Actinoalloteichus	Actinomycetota	MEP
79	Actinobacillus delphinicola	GCF_900638385.1	Actinobacillus	Pseudomonadota	MEP
80	Actinobacillus equuli subsp. equuli	GCF_000801145.1	Actinobacillus	Pseudomonadota	MEP
81	Actinobacillus pleuropneumoniae	GCF_900638445.1	Actinobacillus	Pseudomonadota	MEP
82	Actinobacillus porcitonsillarum	GCF_003101015.1	Actinobacillus	Pseudomonadota	MEP
83	Actinobacillus suis ATCC 33415	GCF_000739435.1	Actinobacillus	Pseudomonadota	MEP
84	Actinocatenispora sera	GCF_018324685.1	Actinocatenispora	Actinomycetota	MEP
85	Actinocatenispora thailandica	GCF_016865425.1	Actinocatenispora	Actinomycetota	MEP
86	Actinomadura graeca	GCF_019175365.1	Actinomadura	Actinomycetota	MEP
87	Actinomarinicola tropica	GCF_009650215.1	Actinomarinicola	Actinomycetota	MEP
88	Actinomyces faecalis	GCF_013184985.2	Actinomyces	Actinomycetota	MEP
89	Actinomyces gaoshouyii	GCF_002076915.1	Actinomyces	Actinomycetota	MEP
90	Actinomyces howellii	GCF_900637165.1	Actinomyces	Actinomycetota	MEP
91	Actinomyces marmotae	GCF_013177295.1	Actinomyces	Actinomycetota	MEP
92	Actinomyces naeslundii	GCF_016127855.1	Actinomyces	Actinomycetota	Both
93	Actinomyces oris	GCF_016127955.1	Actinomyces	Actinomycetota	Both
94	Actinomyces pacaensis	GCF_900120245.1	Actinomyces	Actinomycetota	MEP
95	Actinomyces procaprae	GCF_004798665.1	Actinomyces	Actinomycetota	MEP
96	Actinomyces qiguomingii	GCF_004102025.1	Actinomyces	Actinomycetota	MEP
97	Actinomyces radicidentis	GCF_001553565.1	Actinomyces	Actinomycetota	MEP
98	Actinomyces respiraculi	GCF_014595995.2	Actinomyces	Actinomycetota	MEP
99	Actinomyces slackii	GCF_900637295.1	Actinomyces	Actinomycetota	Both
100	Actinomyces trachealis	GCF_015711475.1	Actinomyces	Actinomycetota	MEP
101	Actinomyces viscosus	GCF_900637975.1	Actinomyces	Actinomycetota	Both
102	Actinomyces weissii	GCF_016598775.1	Actinomyces	Actinomycetota	MEP
103	Actinomyces wuliandei	GCF_004010955.1	Actinomyces	Actinomycetota	MEP
104	Actinoplanes friuliensis DSM 7358	GCF_000494755.1	Actinoplanes	Actinomycetota	MEP
105	Actinoplanes ianthinogenes	GCF_018324205.1	Actinoplanes	Actinomycetota	MEP
106	Actinoplanes missouriensis 431	GCF_000284295.1	Actinoplanes	Actinomycetota	MEP
107	Actinoplanes teichomyceticus ATCC 31121	GCF_003711105.1	Actinoplanes	Actinomycetota	MEP
108	Actinopolyspora erythraea	GCF_002263515.1	Actinopolyspora	Actinomycetota	MEP
109	Actinosynnema mirum DSM 43827	GCF_000023245.1	Actinosynnema	Actinomycetota	MEP
110	Actinosynnema pretiosum	GCF_002354875.1	Actinosynnema	Actinomycetota	MEP
111	Actinotignum schaalii	GCF_000724605.1	Actinotignum	Actinomycetota	MEV
112	Actinotignum urinale	GCF_002872015.2	Actinotignum	Actinomycetota	MEV
113	Adhaeretor mobilis	GCF_007741515.1	Adhaeretor	Planctomycetota	MEP
114	Adhaeribacter radiodurans	GCF_014075995.1	Adhaeribacter	Bacteroidota	MEP
115	Adhaeribacter swui	GCF_014217805.1	Adhaeribacter	Bacteroidota	MEP
116	Adlercreutzia equolifaciens DSM 19450	GCF_000478885.1	Adlercreutzia	Actinomycetota	MEP
117	Adlercreutzia hattorii	GCF_011405655.1	Adlercreutzia	Actinomycetota	MEP
118	Advenella kashmirensis WT001	GCF_000219915.2	Advenella	Pseudomonadota	MEP
119	Advenella mimigardefordensis DPN7	GCF_000521505.1	Advenella	Pseudomonadota	MEP
120	Aegicerativicinus sediminis	GCF_015476115.1	Aegicerativicinus	Bacteroidota	MEV
121	Aeoliella mucimassa	GCF_007748035.1	Aeoliella	Planctomycetota	MEP
122	Aequoribacter fuscus	GCF_009910365.1	Aequoribacter	Pseudomonadota	MEP
123	Aequorivita iocasae	GCF_016757735.1	Aequorivita	Bacteroidota	MEV
124	Aequorivita sublithincola DSM 14238	GCF_000265385.1	Aequorivita	Bacteroidota	MEV
125	Aerococcus christensenii	GCF_001543105.1	Aerococcus	Bacillota	MEP
126	Aerococcus urinae	GCF_001543175.1	Aerococcus	Bacillota	MEP
127	Aerococcus urinaeequi	GCF_001518795.1	Aerococcus	Bacillota	MEP
128	Aerococcus urinaehominis	GCF_001543245.1	Aerococcus	Bacillota	MEP
129	Aerococcus viridans	GCF_001543285.1	Aerococcus	Bacillota	MEP
130	Aeromicrobium chenweiae	GCF_003065605.1	Aeromicrobium	Actinomycetota	MEP
131	Aeromicrobium erythreum	GCF_001509405.1	Aeromicrobium	Actinomycetota	MEP
132	Aeromicrobium yanjiei	GCF_009649075.1	Aeromicrobium	Actinomycetota	MEP
133	Aeromonas allosaccharophila	GCF_016026615.1	Aeromonas	Pseudomonadota	MEP
134	Aeromonas caviae	GCF_014169735.1	Aeromonas	Pseudomonadota	MEP
135	Aeromonas dhakensis	GCF_020405345.1	Aeromonas	Pseudomonadota	MEP
136	Aeromonas encheleia	GCF_900637545.1	Aeromonas	Pseudomonadota	MEP
137	Aeromonas hydrophila	GCF_016026875.1	Aeromonas	Pseudomonadota	MEP
138	Aeromonas jandaei	GCF_016127195.1	Aeromonas	Pseudomonadota	MEP
139	Aeromonas media	GCF_020423125.1	Aeromonas	Pseudomonadota	MEP
140	Aeromonas rivipollensis	GCF_003015165.1	Aeromonas	Pseudomonadota	MEP
141	Aeromonas rivuli	GCF_020149575.1	Aeromonas	Pseudomonadota	MEP
142	Aeromonas salmonicida	GCF_028355655.1	Aeromonas	Pseudomonadota	MEP
143	Aeromonas simiae	GCF_014892695.1	Aeromonas	Pseudomonadota	MEP
144	Aeromonas veronii Aeromonas ichthiosmia	GCF_008693705.1	Aeromonas	Pseudomonadota	MEP
145	Aerosticca soli	GCF_003967035.1	Aerosticca	Pseudomonadota	MEP
146	Aestuariispira ectoiniformans	GCF_025136295.1	Aestuariispira	Pseudomonadota	MEP
147	Afipia carboxidovorans OM5	GCF_000218565.1	Afipia	Pseudomonadota	MEP
148	Agarilytica rhodophyticola	GCF_002157225.2	Agarilytica	Pseudomonadota	MEP
149	Agarivorans aestuarii	GCF_019670125.1	Agarivorans	Pseudomonadota	MEP
150	Agarivorans albus	GCF_019670105.1	Agarivorans	Pseudomonadota	MEP
151	Aggregatibacter actinomycetemcomitans	GCF_023518055.1	Aggregatibacter	Pseudomonadota	MEP
152	Aggregatibacter aphrophilus ATCC 33389	GCF_900636915.1	Aggregatibacter	Pseudomonadota	MEP
153	Aggregatibacter segnis ATCC 33393	GCF_900476035.1	Aggregatibacter	Pseudomonadota	MEP
154	Aggregatimonas sangjinii	GCF_005943945.1	Aggregatimonas	Bacteroidota	MEV
155	Agrobacterium fabrum	GCF_003667725.1	Agrobacterium	Pseudomonadota	MEP
156	Agrobacterium larrymoorei Rhizobium larrymoorei	GCF_005144425.2	Agrobacterium	Pseudomonadota	MEP
157	Agrobacterium pusense	GCF_013285525.1	Agrobacterium	Pseudomonadota	MEP
158	Agrobacterium rhizogenes Rhizobium rhizogenes	GCF_018138105.1	Agrobacterium	Pseudomonadota	MEP
159	Agrobacterium tumefaciens Rhizobium radiobacter	GCF_003667905.1	Agrobacterium	Pseudomonadota	MEP
160	Agrobacterium vaccinii	GCF_021310995.1	Agrobacterium	Pseudomonadota	MEP
161	Agromyces archimandritae	GCF_018024495.1	Agromyces	Actinomycetota	MEP
162	Agromyces aureus	GCF_001660485.1	Agromyces	Actinomycetota	MEP
163	Agromyces badenianii	GCF_003070885.1	Agromyces	Actinomycetota	MEP
164	Agromyces laixinhei	GCF_006337065.1	Agromyces	Actinomycetota	MEP
165	Agromyces marinus	GCF_021442325.1	Agromyces	Actinomycetota	MEP
166	Agromyces protaetiae	GCF_004135405.1	Agromyces	Actinomycetota	MEP
167	Agromyces soli	GCF_022811605.1	Agromyces	Actinomycetota	MEP
168	Ahniella affigens	GCF_003015185.1	Ahniella	Pseudomonadota	MEP
169	Akkermansia biwaensis	GCF_026072915.1	Akkermansia	Verrucomicrobiota	MEP
170	Akkermansia glycaniphila	GCF_900097105.1	Akkermansia	Verrucomicrobiota	MEP
171	Akkermansia muciniphila	GCF_009731575.1	Akkermansia	Verrucomicrobiota	MEP
172	Alcaligenes ammonioxydans	GCF_019343455.1	Alcaligenes	Pseudomonadota	MEP
173	Alcaligenes faecalis	GCF_000967305.2	Alcaligenes	Pseudomonadota	MEP
174	Alcanivorax borkumensis SK2	GCF_000009365.1	Alcanivorax	Pseudomonadota	MEP
175	Alcanivorax dieselolei B5	GCF_000300005.1	Alcanivorax	Pseudomonadota	MEP
176	Algibacter alginicilyticus	GCF_001310225.1	Algibacter	Bacteroidota	MEV
177	Algoriphagus sanaruensis	GCF_001593605.1	Algoriphagus	Bacteroidota	MEP
178	Aliamphritea ceti	GCF_024347215.1	Aliamphritea	Pseudomonadota	MEV
179	Aliamphritea hakodatensis	GCF_024347195.1	Aliamphritea	Pseudomonadota	MEV
180	Aliarcobacter butzleri ED-1	GCF_000284355.1	Aliarcobacter	Campylobacterota	MEP
181	Aliarcobacter cibarius Arcobacter cibarius	GCF_013372265.1	Aliarcobacter	Campylobacterota	MEP
182	Aliarcobacter cryaerophilus ATCC 43158	GCF_003660105.1	Aliarcobacter	Campylobacterota	MEP
183	Aliarcobacter faecis Arcobacter faecis	GCF_013201705.1	Aliarcobacter	Campylobacterota	MEP
184	Aliarcobacter skirrowii CCUG 10374 Aliiarcobacter skirrowii CCUG	GCF_003544835.1	Aliarcobacter	Campylobacterota	MEP
185	Aliarcobacter trophiarum LMG 25534 Aliiarcobacter trophiarum LMG	GCF_003355515.1	Aliarcobacter	Campylobacterota	MEP
186	Alicycliphilus denitrificans BC	GCF_000179015.2	Alicycliphilus	Pseudomonadota	MEP
187	Alicyclobacillus acidocaldarius subsp. acidocaldarius DSM 446	GCF_000024285.1	Alicyclobacillus	Bacillota	MEP
188	Alicyclobacillus acidoterrestris	GCF_022674245.1	Alicyclobacillus	Bacillota	MEP
189	Alicyclobacillus cycloheptanicus	GCF_028751525.1	Alicyclobacillus	Bacillota	MEP
190	Alicyclobacillus dauci	GCF_026651605.1	Alicyclobacillus	Bacillota	MEP
191	Alicyclobacillus fastidiosus	GCF_026651875.1	Alicyclobacillus	Bacillota	MEP
192	Alicyclobacillus mengziensis	GCF_017298635.1	Alicyclobacillus	Bacillota	MEP
193	Aliiroseovarius crassostreae	GCF_025137635.1	Aliiroseovarius	Pseudomonadota	MEP
194	Aliivibrio salmonicida LFI1238	GCF_000196495.1	Aliivibrio	Pseudomonadota	MEP
195	Alistipes communis	GCF_006542665.1	Alistipes	Bacteroidota	MEP
196	Alistipes dispar	GCF_006542685.1	Alistipes	Bacteroidota	MEP
197	Alistipes ihumii AP11	GCF_025144665.1	Alistipes	Bacteroidota	MEP
198	Alistipes indistinctus	GCF_014163495.1	Alistipes	Bacteroidota	MEP
199	Alistipes megaguti	GCF_900604385.1	Alistipes	Bacteroidota	MEP
200	Alistipes onderdonkii subsp. vulgaris	GCF_006542645.1	Alistipes	Bacteroidota	MEP
201	Alkalibacter rhizosphaerae	GCF_017352215.1	Alkalibacter	Bacillota	MEP
202	Alkalicella caledoniensis	GCF_014467015.1	Alkalicella	Bacillota	MEP
203	Alkalilimnicola ehrlichii MLHE-1	GCF_000014785.1	Alkalilimnicola	Pseudomonadota	MEP
204	Alkalimarinus coralli	GCF_023650495.1	Alkalimarinus	Pseudomonadota	MEP
205	Alkalimarinus sediminis	GCF_026427595.1	Alkalimarinus	Pseudomonadota	MEP
206	Alkaliphilus metalliredigens QYMF	GCF_000016985.1	Alkaliphilus	Bacillota	MEP
207	Alkaliphilus oremlandii OhILAs	GCF_000018325.1	Alkaliphilus	Bacillota	MEP
208	Alkalitalea saponilacus	GCF_002201795.1	Alkalitalea	Bacteroidota	Both
209	Alloacidobacterium dinghuense	GCF_014274465.1	Alloacidobacterium	Acidobacteriota	MEP
210	Allobacillus halotolerans	GCF_028743495.1	Allobacillus	Bacillota	MEP
211	Allobaculum mucilyticum	GCF_022701195.1	Allobaculum	Bacillota	MEP
212	Allochromatium tepidum	GCF_018409545.1	Allochromatium	Pseudomonadota	MEP
213	Allochromatium vinosum DSM 180	GCF_000025485.1	Allochromatium	Pseudomonadota	MEP
214	Allocoleopsis franciscana PCC 7113 Microcoleus sp. PCC 7113	GCF_000317515.1	Allocoleopsis	Cyanobacteriota	MEP
215	Allofrancisella frigidaquae	GCF_012222825.1	Allofrancisella	Pseudomonadota	MEP
216	Allofrancisella guangzhouensis	GCF_000815225.1	Allofrancisella	Pseudomonadota	MEP
217	Allofrancisella inopinata	GCF_012222965.1	Allofrancisella	Pseudomonadota	MEP
218	Allomeiothermus silvanus DSM 9946	GCF_000092125.1	Allomeiothermus	Deinococcota	MEP
219	Allorhizobium ampelinum S4	GCF_000016285.1	Allorhizobium	Pseudomonadota	MEP
220	Allosaccharopolyspora coralli	GCF_009664835.1	Allosaccharopolyspora	Actinomycetota	MEP
221	Alteracholeplasma palmae J233	GCF_000968055.1	Alteracholeplasma	Mycoplasmatota	MEV
222	Altererythrobacter epoxidivorans	GCF_001281485.1	Altererythrobacter	Pseudomonadota	MEP
223	Altererythrobacter ishigakiensis	GCF_001663155.1	Altererythrobacter	Pseudomonadota	MEP
224	Alteromonas australica	GCF_000730385.1	Alteromonas	Pseudomonadota	MEP
225	Alteromonas macleodii	GCF_002849875.1	Alteromonas	Pseudomonadota	MEP
226	Alteromonas mediterranea	GCF_001886435.1	Alteromonas	Pseudomonadota	MEP
227	Alteromonas naphthalenivorans	GCF_000213655.1	Alteromonas	Pseudomonadota	MEP
228	Alteromonas pelagimontana	GCF_002499975.2	Alteromonas	Pseudomonadota	MEP
229	Alteromonas stellipolaris	GCF_001562195.1	Alteromonas	Pseudomonadota	MEP
230	Alysiella filiformis DSM 16848	GCF_020162295.1	Alysiella	Pseudomonadota	MEP
231	Amedibacterium intestinale	GCF_010537335.1	Amedibacterium	Bacillota	MEP
232	Aminipila butyrica	GCF_010669305.1	Aminipila	Bacillota	MEP
233	Aminipila luticellarii	GCF_004103735.1	Aminipila	Bacillota	MEP
234	Aminipila terrae	GCF_010120715.1	Aminipila	Bacillota	MEP
235	Aminithiophilus ramosus	GCF_018069705.1	Aminithiophilus	Synergistota	MEP
236	Aminobacterium colombiense DSM 12261	GCF_000025885.1	Aminobacterium	Synergistota	MEP
237	Ammonifex degensii KC4	GCF_000024605.1	Ammonifex	Bacillota	MEP
238	Amphibacillus xylanus NBRC 15112	GCF_000307165.1	Amphibacillus	Bacillota	MEV
239	Amphritea atlantica	GCF_024347255.1	Amphritea	Pseudomonadota	MEV
240	Amphritea japonica	GCF_024347275.1	Amphritea	Pseudomonadota	MEV
241	Amycolatopsis acidiphila	GCF_021391495.1	Amycolatopsis	Actinomycetota	MEP
242	Amycolatopsis aidingensis	GCF_018885265.1	Amycolatopsis	Actinomycetota	MEP
243	Amycolatopsis albispora	GCF_003312875.1	Amycolatopsis	Actinomycetota	MEP
244	Amycolatopsis japonica	GCF_000732925.1	Amycolatopsis	Actinomycetota	MEP
245	Amycolatopsis keratiniphila	GCF_000400635.2	Amycolatopsis	Actinomycetota	MEP
246	Amycolatopsis mediterranei RB	GCF_000454025.1	Amycolatopsis	Actinomycetota	MEP
247	Amycolatopsis orientalis	GCF_000943515.2	Amycolatopsis	Actinomycetota	MEP
248	Amycolatopsis roodepoortensis	GCF_024628825.1	Amycolatopsis	Actinomycetota	MEP
249	Amylolactobacillus amylophilus DSM 20533 JCM 1125	GCF_001936335.1	Amylolactobacillus	Bacillota	MEV
250	Anabaena cylindrica PCC 7122	GCF_000317695.1	Anabaena	Cyanobacteriota	MEP
251	Anaerobacillus isosaccharinicus	GCF_001866075.3	Anaerobacillus	Bacillota	MEP
252	Anaerococcus mediterraneensis	GCF_900128415.1	Anaerococcus	Bacillota	MEP
253	Anaerococcus obesiensis	GCF_016599815.1	Anaerococcus	Bacillota	MEP
254	Anaerococcus vaginalis	GCF_016127475.1	Anaerococcus	Bacillota	MEP
255	Anaerocolumna cellulosilytica	GCF_014218335.1	Anaerocolumna	Bacillota	MEP
256	Anaerocolumna chitinilytica	GCF_014218355.1	Anaerocolumna	Bacillota	MEP
257	Anaerocolumna sedimenticola	GCF_009931695.1	Anaerocolumna	Bacillota	MEP
258	Anaerohalosphaera lusitana	GCF_002007645.1	Anaerohalosphaera	Planctomycetota	MEP
259	Anaerolinea thermophila UNI-1	GCF_000199675.1	Anaerolinea	Chloroflexota	MEV
260	Anaeromicropila herbilytica	GCF_016591975.1	Anaeromicropila	Bacillota	MEP
261	Anaeromyxobacter dehalogenans 2CP-1	GCF_000022145.1	Anaeromyxobacter	Myxococcota	MEP
262	Anaeromyxobacter oryzae	GCF_023169945.1	Anaeromyxobacter	Myxococcota	MEP
263	Anaeromyxobacter paludicola	GCF_023169965.1	Anaeromyxobacter	Myxococcota	MEP
264	Anaeropeptidivorans aminofermentans	GCF_940670685.1	Anaeropeptidivorans	Bacillota	MEP
265	Anaerostipes caccae	GCF_020181435.1	Anaerostipes	Bacillota	MEP
266	Anaerostipes rhamnosivorans	GCF_005280655.1	Anaerostipes	Bacillota	MEP
267	Anaerotignum propionicum DSM 1682	GCF_001561955.1	Anaerotignum	Bacillota	MEP
268	Anaerotruncus colihominis	GCF_023008305.1	Anaerotruncus	Bacillota	MEP
269	Anaplasma centrale str. Israel Anaplasma marginale subsp. centrale	GCF_000024505.1	Anaplasma	Pseudomonadota	MEP
270	Anaplasma marginale str. Florida	GCF_000020305.1	Anaplasma	Pseudomonadota	MEP
271	Anaplasma ovis str. Haibei	GCF_002214625.1	Anaplasma	Pseudomonadota	MEP
272	Anaplasma phagocytophilum str. JM	GCF_000439775.1	Anaplasma	Pseudomonadota	MEP
273	Anatilimnocola aggregata	GCF_007747655.1	Anatilimnocola	Planctomycetota	MEP
274	Ancylobacter polymorphus	GCF_022836935.1	Ancylobacter	Pseudomonadota	MEP
275	Ancylobacter pratisalsi	GCF_010669125.1	Ancylobacter	Pseudomonadota	MEP
276	Aneurinibacillus soli	GCF_002355375.1	Aneurinibacillus	Bacillota	MEP
277	Aneurinibacillus thermoaerophilus	GCF_019603355.1	Aneurinibacillus	Bacillota	MEP
278	Anoxybacillus amylolyticus	GCF_001634285.1	Anoxybacillus	Bacillota	MEP
279	Anoxybacillus caldiproteolyticus	GCF_015326725.1	Anoxybacillus	Bacillota	MEP
280	Anoxybacillus flavithermus WK1	GCF_000019045.1	Anoxybacillus	Bacillota	MEP
281	Anoxybacillus gonensis	GCF_001187595.1	Anoxybacillus	Bacillota	MEP
282	Anoxybacillus sediminis	GCF_020923495.1	Anoxybacillus	Bacillota	MEP
283	Anoxybacter fermentans	GCF_003991135.1	Anoxybacter	Bacillota	MEP
284	Antarcticibacterium arcticum	GCF_007993795.1	Antarcticibacterium	Bacteroidota	MEV
285	Antarcticibacterium flavum	GCF_006159205.1	Antarcticibacterium	Bacteroidota	MEV
286	Anthocerotibacter panamensis C109	GCF_018389385.1	Anthocerotibacter	Cyanobacteriota	MEP
287	Apibacter raozihei	GCF_004014855.1	Apibacter	Bacteroidota	MEV
288	Apilactobacillus apisilvae	GCF_023380225.1	Apilactobacillus	Bacillota	MEV
289	Apilactobacillus bombintestini	GCF_003627035.1	Apilactobacillus	Bacillota	MEV
290	Apilactobacillus kunkeei	GCF_019575995.1	Apilactobacillus	Bacillota	MEV
291	Aquabacterium olei	GCF_003100395.1	Aquabacterium	Pseudomonadota	MEP
292	Aquella oligotrophica	GCF_002892535.1	Aquella	Pseudomonadota	MEP
293	Aquibium microcysteis	GCF_014495845.1	Aquibium	Pseudomonadota	MEP
294	Aquibium oceanicum	GCF_001889605.1	Aquibium	Pseudomonadota	MEP
295	Aquicella siphonis	GCF_902459485.1	Aquicella	Pseudomonadota	MEV
296	Aquifex aeolicus VF5	GCF_000008625.1	Aquifex	Aquificota	MEP
297	Aquiluna borgnonia	GCF_013283855.1	Aquiluna	Actinomycetota	MEP
298	Aquincola tertiaricarbonis	GCF_023573145.1	Aquincola	Pseudomonadota	MEP
299	Aquirhabdus parva	GCF_003351745.1	Aquirhabdus	Pseudomonadota	MEP
300	Aquirufa lenticrescens	GCF_019916085.1	Aquirufa	Bacteroidota	MEP
301	Aquirufa nivalisilvae	GCF_003143535.1	Aquirufa	Bacteroidota	MEP
302	Aquisediminimonas profunda	GCF_019443285.1	Aquisediminimonas	Pseudomonadota	MEP
303	Aquisphaera giovannonii	GCF_008087625.1	Aquisphaera	Planctomycetota	MEP
304	Aquitalea aquatilis	GCF_005155025.1	Aquitalea	Pseudomonadota	MEP
305	Aquitalea denitrificans	GCF_009856625.1	Aquitalea	Pseudomonadota	MEP
306	Arachidicoccus ginsenosidivorans	GCF_007971385.1	Arachidicoccus	Bacteroidota	MEP
307	Arachidicoccus soli	GCF_003600625.1	Arachidicoccus	Bacteroidota	MEP
308	Arachidicoccus terrestris	GCF_020042345.1	Arachidicoccus	Bacteroidota	MEP
309	Arachnia propionica	GCF_900637725.1	Arachnia	Actinomycetota	Both
310	Arachnia rubra	GCF_018128325.1	Arachnia	Actinomycetota	Both
311	Arcanobacterium haemolyticum	GCF_900475915.1	Arcanobacterium	Actinomycetota	MEP
312	Arcanobacterium phocisimile	GCF_016904675.1	Arcanobacterium	Actinomycetota	MEP
313	Arcanobacterium pinnipediorum	GCF_023973165.1	Arcanobacterium	Actinomycetota	MEP
314	Arcanobacterium sp. 2701	GCF_012563545.1	Arcanobacterium	Actinomycetota	MEP
315	Archangium gephyra	GCF_001027285.1	Archangium	Myxococcota	MEV
316	Arcobacter acticola	GCF_013177675.1	Arcobacter	Campylobacterota	MEP
317	Arcobacter aquimarinus	GCF_013177635.1	Arcobacter	Campylobacterota	MEP
318	Arcobacter cloacae	GCF_013201935.1	Arcobacter	Campylobacterota	MEP
319	Arcobacter defluvii	GCF_013201725.1	Arcobacter	Campylobacterota	MEP
320	Arcobacter ellisii	GCF_003544915.1	Arcobacter	Campylobacterota	MEP
321	Arcobacter nitrofigilis DSM 7299	GCF_000092245.1	Arcobacter	Campylobacterota	MEP
322	Arcobacter porcinus	GCF_004299785.2	Arcobacter	Campylobacterota	MEP
323	Arcobacter suis CECT 7833 Pseudoarcobacter suis CECT 7833	GCF_003544815.1	Arcobacter	Campylobacterota	MEP
324	Arcobacter venerupis	GCF_013201665.1	Arcobacter	Campylobacterota	MEP
325	Arcticibacterium luteifluviistationis	GCF_003258705.1	Arcticibacterium	Bacteroidota	MEP
326	Arenibacter algicola	GCF_002234495.1	Arenibacter	Bacteroidota	MEV
327	Aristophania vespae	GCF_022459015.1	Aristophania	Pseudomonadota	MEP
328	Aromatoleum aromaticum EbN1	GCF_000025965.1	Aromatoleum	Pseudomonadota	MEP
329	Aromatoleum bremense	GCF_017894365.1	Aromatoleum	Pseudomonadota	MEP
330	Aromatoleum petrolei	GCF_017894385.1	Aromatoleum	Pseudomonadota	MEP
331	Arsenophonus apicola	GCF_020268605.1	Arsenophonus	Pseudomonadota	MEP
332	Arsenophonus endosymbiont of Aleurodicus dispersus	GCF_900343015.1	Arsenophonus	Pseudomonadota	Neither
333	Arsenophonus endosymbiont of Aphis craccivora	GCF_013460135.1	Arsenophonus	Pseudomonadota	MEP
334	Arsenophonus nasoniae son-killer infecting Nasonia vitripennis	GCF_004768525.1	Arsenophonus	Pseudomonadota	MEP
335	Arthrobacter agilis	GCF_028736055.1	Arthrobacter	Actinomycetota	MEP
336	Arthrobacter alpinus	GCF_000755585.2	Arthrobacter	Actinomycetota	MEP
337	Arthrobacter antioxidans	GCF_023100725.1	Arthrobacter	Actinomycetota	MEP
338	Arthrobacter crystallopoietes	GCF_002849715.1	Arthrobacter	Actinomycetota	MEP
339	Arthrobacter dokdonellae	GCF_003268655.1	Arthrobacter	Actinomycetota	MEP
340	Arthrobacter jiangjiafuii	GCF_018622995.1	Arthrobacter	Actinomycetota	MEP
341	Arthrobacter polaris	GCF_021398215.1	Arthrobacter	Actinomycetota	MEP
342	Arthrobacter sulfonylureivorans	GCF_022637435.1	Arthrobacter	Actinomycetota	MEP
343	Arthrobacter sunyaminii	GCF_018866305.1	Arthrobacter	Actinomycetota	MEP
344	Asaia bogorensis NBRC 16594	GCF_001547995.1	Asaia	Pseudomonadota	MEP
345	Asticcacaulis excentricus CB 48	GCF_000175215.2	Asticcacaulis	Pseudomonadota	MEP
346	Athalassotoga saccharophila	GCF_009936215.1	Athalassotoga	Thermotogota	MEP
347	Atlantibacter hermannii	GCF_011068345.1	Atlantibacter	Pseudomonadota	MEP
348	Atlantibacter subterranea	GCF_024224615.1	Atlantibacter	Pseudomonadota	MEP
349	Atribacter laminatus	GCF_015775515.1	Atribacter	Actribacterota	MEP
350	Aurantiacibacter atlanticus	GCF_001077815.2	Aurantiacibacter	Pseudomonadota	MEP
351	Aurantiacibacter gangjinensis	GCF_001886695.1	Aurantiacibacter	Pseudomonadota	MEP
352	Aurantimicrobium minutum	GCF_002355535.1	Aurantimicrobium	Actinomycetota	MEP
353	Aurantimicrobium photophilum	GCF_003194085.1	Aurantimicrobium	Actinomycetota	MEP
354	Aureibaculum algae	GCF_006065315.1	Aureibaculum	Bacteroidota	MEV
355	Aureimonas mangrovi	GCF_014058705.1	Aureimonas	Pseudomonadota	MEP
356	Aureimonas populi	GCF_017815515.1	Aureimonas	Pseudomonadota	MEP
357	Aureliella helgolandensis	GCF_007752135.1	Aureliella	Planctomycetota	MEP
358	Avibacterium paragallinarum	GCF_011765605.1	Avibacterium	Pseudomonadota	MEP
359	Avibacterium volantium	GCF_900635775.1	Avibacterium	Pseudomonadota	MEP
360	Azoarcus olearius	GCF_001682385.1	Azoarcus	Pseudomonadota	MEP
361	Azorhizobium caulinodans ORS 571	GCF_000010525.1	Azorhizobium	Pseudomonadota	MEP
362	Azospira inquinata	GCF_018905915.1	Azospira	Pseudomonadota	MEP
363	Azospira oryzae PS Azospira oryzae	GCF_000236665.1	Azospira	Pseudomonadota	MEP
364	Azospira restricta	GCF_016858125.1	Azospira	Pseudomonadota	MEP
365	Azospirillum argentinense	GCF_000632475.1	Azospirillum	Pseudomonadota	MEP
366	Azospirillum oryzae	GCF_013347285.1	Azospirillum	Pseudomonadota	MEP
367	Azospirillum ramasamyi	GCF_003233655.1	Azospirillum	Pseudomonadota	MEP
368	Azospirillum thermophilum	GCF_003130795.1	Azospirillum	Pseudomonadota	MEP
369	Azospirillum thiophilum	GCF_001305595.1	Azospirillum	Pseudomonadota	MEP
370	Azotobacter chroococcum	GCF_002220155.1	Azotobacter	Pseudomonadota	MEP
371	Azotobacter salinestris	GCF_009363155.1	Azotobacter	Pseudomonadota	MEP
372	Azotobacter vinelandii DJ	GCF_000021045.1	Azotobacter	Pseudomonadota	MEP
373	Bacillus altitudinis Bacillus invictae	GCF_001191605.1	Bacillus	Bacillota	MEP
374	Bacillus amyloliquefaciens	GCF_019396925.1	Bacillus	Bacillota	MEP
375	Bacillus anthracis str. 'Ames Ancestor'	GCF_000008445.1	Bacillus	Bacillota	MEP
376	Bacillus badius	GCF_020002245.1	Bacillus	Bacillota	MEP
377	Bacillus cabrialesii	GCF_004124315.2	Bacillus	Bacillota	MEP
378	Bacillus cereus	GCF_002220285.1	Bacillus	Bacillota	MEP
379	Bacillus cytotoxicus	GCF_002250945.2	Bacillus	Bacillota	MEP
380	Bacillus dafuensis	GCF_007995155.1	Bacillus	Bacillota	MEP
381	Bacillus fonticola	GCF_012955605.1	Bacillus	Bacillota	MEP
382	Bacillus glycinifermentans	GCF_004103615.1	Bacillus	Bacillota	MEP
383	Bacillus halotolerans	GCF_004006435.1	Bacillus	Bacillota	MEP
384	Bacillus haynesii	GCF_014042035.1	Bacillus	Bacillota	MEP
385	Bacillus inaquosorum	GCF_023238325.1	Bacillus	Bacillota	MEP
386	Bacillus infantis NRRL B-14911	GCF_000473245.1	Bacillus	Bacillota	MEP
387	Bacillus licheniformis	GCF_002074095.1	Bacillus	Bacillota	MEP
388	Bacillus luti	GCF_009739945.1	Bacillus	Bacillota	MEP
389	Bacillus mojavensis	GCF_012648005.1	Bacillus	Bacillota	MEP
390	Bacillus mycoides Bacillus weihenstephanensis	GCF_018739485.1	Bacillus	Bacillota	MEP
391	Bacillus nitratireducens	GCF_018141025.1	Bacillus	Bacillota	MEP
392	Bacillus pacificus	GCF_020861345.1	Bacillus	Bacillota	MEP
393	Bacillus paralicheniformis	GCF_002993925.1	Bacillus	Bacillota	MEP
394	Bacillus paranthracis	GCF_024296885.1	Bacillus	Bacillota	MEP
395	Bacillus rugosus	GCF_023238245.1	Bacillus	Bacillota	MEP
396	Bacillus safensis	GCF_008244765.1	Bacillus	Bacillota	MEP
397	Bacillus selenitireducens MLS10	GCF_000093085.1	Bacillus	Bacillota	MEP
398	Bacillus shivajii	GCF_020519665.1	Bacillus	Bacillota	MEP
399	Bacillus smithii	GCF_001050115.1	Bacillus	Bacillota	MEP
400	Bacillus subtilis subsp. spizizenii ATCC 6633 JCM 2499	GCF_006094475.1	Bacillus	Bacillota	MEP
401	Bacillus subtilis subsp. subtilis str. 168	GCF_000009045.1	Bacillus	Bacillota	MEP
402	Bacillus tequilensis	GCF_012225885.1	Bacillus	Bacillota	MEP
403	Bacillus toyonensis	GCF_016605985.1	Bacillus	Bacillota	MEP
404	Bacillus vallismortis	GCF_003667885.1	Bacillus	Bacillota	MEP
405	Bacillus velezensis	GCF_000769555.1	Bacillus	Bacillota	MEP
406	Bacillus weihaiensis	GCF_001889165.1	Bacillus	Bacillota	MEP
407	Bacillus wiedmannii	GCF_008807735.1	Bacillus	Bacillota	MEP
408	Bacillus xiamenensis	GCF_001857925.1	Bacillus	Bacillota	MEP
409	Bacteriovorax stolpii	GCF_006874605.1	Bacteriovorax	Bdellovibrionota	MEV
410	Bacteroides caccae CL03T12C61	GCF_018292205.1	Bacteroides	Bacteroidota	MEP
411	Bacteroides caecimuris	GCF_001688725.2	Bacteroides	Bacteroidota	MEP
412	Bacteroides cellulosilyticus	GCF_018292125.1	Bacteroides	Bacteroidota	MEP
413	Bacteroides faecis	GCF_020091505.1	Bacteroides	Bacteroidota	MEP
414	Bacteroides fragilis	GCF_016889925.1	Bacteroides	Bacteroidota	MEP
415	Bacteroides helcogenes P 36-108	GCF_000186225.1	Bacteroides	Bacteroidota	MEP
416	Bacteroides heparinolyticus Prevotella heparinolytica	GCF_002998535.1	Bacteroides	Bacteroidota	MEP
417	Bacteroides humanifaecis	GCF_017309675.2	Bacteroides	Bacteroidota	MEP
418	Bacteroides luhongzhouii	GCF_009193295.2	Bacteroides	Bacteroidota	MEP
419	Bacteroides nordii	GCF_019930665.1	Bacteroides	Bacteroidota	MEP
420	Bacteroides ovatus	GCF_001314995.1	Bacteroides	Bacteroidota	MEP
421	Bacteroides sp. CBA7301	GCF_012113595.1	Bacteroides	Bacteroidota	MEP
422	Bacteroides thetaiotaomicron	GCF_014131755.1	Bacteroides	Bacteroidota	MEP
423	Bacteroides uniformis CL03T12C37	GCF_018292165.1	Bacteroides	Bacteroidota	MEP
424	Bacteroides xylanisolvens	GCF_018289135.1	Bacteroides	Bacteroidota	MEP
425	Bacteroides zhangwenhongii	GCF_009193325.2	Bacteroides	Bacteroidota	MEP
426	Bacteroides zoogleoformans Prevotella zoogleoformans	GCF_002998435.1	Bacteroides	Bacteroidota	MEP
427	Baekduia soli	GCF_007970665.1	Baekduia	Actinomycetota	MEP
428	Barnesiella viscericola DSM 18177	GCF_000512915.1	Barnesiella	Bacteroidota	MEP
429	Bartonella alsatica	GCF_013388295.1	Bartonella	Pseudomonadota	MEP
430	Bartonella ancashensis	GCF_001281405.1	Bartonella	Pseudomonadota	MEP
431	Bartonella apihabitans	GCF_002007485.1	Bartonella	Pseudomonadota	MEP
432	Bartonella australis AUST NH1	GCF_000341355.1	Bartonella	Pseudomonadota	MEP
433	Bartonella bacilliformis	GCF_009498695.1	Bartonella	Pseudomonadota	MEP
434	Bartonella choladocola	GCF_002007565.1	Bartonella	Pseudomonadota	MEP
435	Bartonella clarridgeiae 73	GCF_000253015.1	Bartonella	Pseudomonadota	MEP
436	Bartonella elizabethae	GCF_900638615.1	Bartonella	Pseudomonadota	MEP
437	Bartonella grahamii as4aup	GCF_000022725.1	Bartonella	Pseudomonadota	MEP
438	Bartonella harrusi	GCF_024297065.1	Bartonella	Pseudomonadota	MEP
439	Bartonella henselae	GCF_000612965.1	Bartonella	Pseudomonadota	MEP
440	Bartonella kosoyi	GCF_003606325.2	Bartonella	Pseudomonadota	MEP
441	Bartonella krasnovii	GCF_003606345.3	Bartonella	Pseudomonadota	MEP
442	Bartonella machadoae	GCF_022559585.1	Bartonella	Pseudomonadota	MEP
443	Bartonella quintana	GCF_009936175.1	Bartonella	Pseudomonadota	MEP
444	Bartonella taylorii	GCF_023920085.1	Bartonella	Pseudomonadota	MEP
445	Bartonella tribocorum CIP 105476	GCF_000196435.1	Bartonella	Pseudomonadota	MEP
446	Bartonella vinsonii	GCF_900638635.1	Bartonella	Pseudomonadota	MEP
447	Basfia succiniciproducens	GCF_011455875.1	Basfia	Pseudomonadota	MEP
448	Basilea psittacipulmonis DSM 24701	GCF_000743945.1	Basilea	Pseudomonadota	MEP
449	Bdellovibrio bacteriovorus	GCF_000691605.1	Bdellovibrio	Bdellovibrionota	MEV
450	Bdellovibrio reynosensis	GCF_022814725.1	Bdellovibrio	Bdellovibrionota	MEV
451	Beggiatoa leptomitoformis	GCF_001305575.3	Beggiatoa	Pseudomonadota	MEP
452	Beijerinckia indica subsp. indica ATCC 9039	GCF_000019845.1	Beijerinckia	Pseudomonadota	MEP
453	Belliella baltica DSM 15883	GCF_000265405.1	Belliella	Bacteroidota	MEP
454	Bermanella marisrubri	GCF_012295615.1	Bermanella	Pseudomonadota	MEP
455	Bernardetia litoralis DSM 6794	GCF_000265505.1	Bernardetia	Bacteroidota	MEV
456	Berryella intestinalis	GCF_000814825.1	Berryella	Actinomycetota	MEP
457	Beutenbergia cavernae DSM 12333	GCF_000023105.1	Beutenbergia	Actinomycetota	MEP
458	Bibersteinia trehalosi USDA-ARS-USMARC-188	GCF_000521725.1	Bibersteinia	Pseudomonadota	MEP
459	Bifidobacterium actinocoloniiforme DSM 22766	GCF_001263395.1	Bifidobacterium	Actinomycetota	MEV
460	Bifidobacterium adolescentis	GCF_003030905.1	Bifidobacterium	Actinomycetota	MEP
461	Bifidobacterium angulatum DSM 20098 JCM 7096	GCF_001025155.1	Bifidobacterium	Actinomycetota	MEP
462	Bifidobacterium animalis subsp. lactis BLC1	GCF_000224965.2	Bifidobacterium	Actinomycetota	MEP
463	Bifidobacterium asteroides PRL2011	GCF_000304215.1	Bifidobacterium	Actinomycetota	MEP
464	Bifidobacterium breve	GCF_001281425.1	Bifidobacterium	Actinomycetota	MEP
465	Bifidobacterium catenulatum DSM 16992 JCM 1194 LMG 11043	GCF_001025195.1	Bifidobacterium	Actinomycetota	MEP
466	Bifidobacterium choerinum	GCF_002761235.1	Bifidobacterium	Actinomycetota	MEP
467	Bifidobacterium coryneforme	GCF_000737865.1	Bifidobacterium	Actinomycetota	MEP
468	Bifidobacterium eulemuris	GCF_014898155.1	Bifidobacterium	Actinomycetota	MEP
469	Bifidobacterium indicum LMG 11587 DSM 20214	GCF_000706765.1	Bifidobacterium	Actinomycetota	MEP
470	Bifidobacterium lemurum	GCF_014898175.1	Bifidobacterium	Actinomycetota	MEP
471	Bifidobacterium longum subsp. longum JCM 1217	GCF_000196555.1	Bifidobacterium	Actinomycetota	MEP
472	Bifidobacterium pseudocatenulatum	GCF_020541885.1	Bifidobacterium	Actinomycetota	MEP
473	Bifidobacterium pseudolongum	GCF_002282915.1	Bifidobacterium	Actinomycetota	MEP
474	Bifidobacterium scardovii JCM 12489 DSM 13734	GCF_001042635.1	Bifidobacterium	Actinomycetota	MEP
475	Bifidobacterium subtile	GCF_014898195.1	Bifidobacterium	Actinomycetota	MEV
476	Bisgaardia hudsonensis	GCF_013377195.1	Bisgaardia	Pseudomonadota	MEP
477	Blastochloris tepida	GCF_003966715.1	Blastochloris	Pseudomonadota	MEP
478	Blastochloris viridis	GCF_001402875.1	Blastochloris	Pseudomonadota	MEP
479	Blastomonas fulva	GCF_003431825.1	Blastomonas	Pseudomonadota	MEP
480	Blattabacterium clevelandi	GCF_003268615.1	Blattabacterium	Bacteroidota	Neither
481	Blattabacterium punctulatus	GCF_003226695.1	Blattabacterium	Bacteroidota	Neither
482	Blautia argi	GCF_003287895.1	Blautia	Bacillota	MEP
483	Blautia hansenii DSM 20583	GCF_002222595.2	Blautia	Bacillota	MEP
484	Blautia liquoris	GCF_015159595.1	Blautia	Bacillota	MEP
485	Blautia massiliensis	GCF_020735365.1	Blautia	Bacillota	MEP
486	Blautia obeum ATCC 29174	GCF_025147765.1	Blautia	Bacillota	MEP
487	Blautia producta ATCC 27340 DSM 2950	GCF_010669205.1	Blautia	Bacillota	MEP
488	Blautia pseudococcoides	GCF_001689125.2	Blautia	Bacillota	MEP
489	Blautia wexlerae DSM 19850	GCF_025148125.1	Blautia	Bacillota	MEP
490	Blochmannia endosymbiont of Camponotus Colobopsis obliquus	GCF_000973545.1	Blochmannia	Pseudomonadota	MEP
491	Blochmannia endosymbiont of Camponotus modoc	GCF_023585785.1	Blochmannia	Pseudomonadota	MEP
492	Blochmannia endosymbiont of Camponotus nipponensis	GCF_009827135.1	Blochmannia	Pseudomonadota	MEP
493	Blochmannia endosymbiont of Colobopsis nipponica	GCF_014857065.1	Blochmannia	Pseudomonadota	MEP
494	Blochmannia endosymbiont of Polyrhachis Hedomyrma turneri	GCF_000973505.1	Blochmannia	Pseudomonadota	Neither
495	Bombilactobacillus bombi	GCF_003522965.1	Bombilactobacillus	Bacillota	MEV
496	Bombilactobacillus folatiphilus	GCF_023380265.1	Bombilactobacillus	Bacillota	MEV
497	Bombilactobacillus thymidiniphilus	GCF_023380245.1	Bombilactobacillus	Bacillota	MEV
498	Bordetella avium 197N	GCF_000070465.1	Bordetella	Pseudomonadota	MEP
499	Bordetella bronchialis	GCF_001676745.1	Bordetella	Pseudomonadota	MEP
500	Bordetella bronchiseptica	GCF_900636925.1	Bordetella	Pseudomonadota	MEP
501	Bordetella flabilis	GCF_001676725.1	Bordetella	Pseudomonadota	MEP
502	Bordetella hinzii	GCF_006770325.1	Bordetella	Pseudomonadota	MEP
503	Bordetella holmesii	GCF_009627355.1	Bordetella	Pseudomonadota	MEP
504	Bordetella parapertussis	GCF_004008295.1	Bordetella	Pseudomonadota	MEP
505	Bordetella pertussis	GCF_004008975.1	Bordetella	Pseudomonadota	MEP
506	Bordetella petrii	GCF_000067205.1	Bordetella	Pseudomonadota	MEP
507	Bordetella pseudohinzii	GCF_001698185.1	Bordetella	Pseudomonadota	MEP
508	Borrelia anserina Es	GCF_001936255.1	Borrelia	Spirochaetota	MEV
509	Borrelia coriaceae	GCF_023035295.1	Borrelia	Spirochaetota	MEV
510	Borrelia garinii subsp. bavariensis PBi	GCF_000196215.1	Borrelia	Spirochaetota	MEV
511	Borrelia hermsii	GCF_020422925.2	Borrelia	Spirochaetota	MEV
512	Borrelia maritima	GCF_008931845.1	Borrelia	Spirochaetota	MEV
513	Borrelia miyamotoi	GCF_019668505.1	Borrelia	Spirochaetota	MEV
514	Borrelia parkeri HR1	GCF_000512145.1	Borrelia	Spirochaetota	MEV
515	Borrelia puertoricensis	GCF_023035875.1	Borrelia	Spirochaetota	MEV
516	Borrelia recurrentis A1	GCF_000019705.1	Borrelia	Spirochaetota	MEV
517	Borrelia turcica IST7	GCF_003606285.1	Borrelia	Spirochaetota	MEV
518	Borrelia turicatae 91E135	GCF_000012085.2	Borrelia	Spirochaetota	MEV
519	Borreliella afzelii	GCF_026571835.1	Borreliella	Spirochaetota	MEV
520	Borreliella bissettiae DN127	GCF_000222305.1	Borreliella	Spirochaetota	MEV
521	Borreliella mayonii	GCF_001936295.1	Borreliella	Spirochaetota	MEV
522	Bosea vaviloviae	GCF_001741865.1	Bosea	Pseudomonadota	MEP
523	Boudabousia tangfeifanii	GCF_001856685.1	Boudabousia	Actinomycetota	MEP
524	Brachybacterium avium	GCF_002216795.1	Brachybacterium	Actinomycetota	Both
525	Brachybacterium faecium DSM 4810	GCF_000023405.1	Brachybacterium	Actinomycetota	MEP
526	Brachybacterium ginsengisoli	GCF_002407065.1	Brachybacterium	Actinomycetota	MEP
527	Brachybacterium halotolerans subsp. kimchii	GCF_020792675.1	Brachybacterium	Actinomycetota	MEV
528	Brachybacterium huguangmaarense	GCF_025725725.1	Brachybacterium	Actinomycetota	MEP
529	Brachybacterium saurashtrense	GCF_003355475.1	Brachybacterium	Actinomycetota	MEP
530	Brachybacterium sp. CBA3104	GCF_023373525.1	Brachybacterium	Actinomycetota	MEV
531	Brachybacterium vulturis	GCF_002407185.1	Brachybacterium	Actinomycetota	MEP
532	Brachyspira hyodysenteriae	GCF_017751225.1	Brachyspira	Spirochaetota	MEP
533	Brachyspira intermedia PWS A	GCF_000223215.1	Brachyspira	Spirochaetota	MEP
534	Brachyspira murdochii DSM 12563	GCF_000092845.1	Brachyspira	Spirochaetota	MEP
535	Brachyspira pilosicoli 95 1000	GCF_000143725.1	Brachyspira	Spirochaetota	MEP
536	Bradymonas sediminis	GCF_003258315.1	Bradymonas	Myxococcota	MEV
537	Bradyrhizobium amphicarpaeae	GCF_002266435.2	Bradyrhizobium	Pseudomonadota	MEP
538	Bradyrhizobium arachidis	GCF_015291705.1	Bradyrhizobium	Pseudomonadota	MEP
539	Bradyrhizobium barranii subsp. barranii	GCF_011068405.5	Bradyrhizobium	Pseudomonadota	MEP
540	Bradyrhizobium betae	GCF_008932115.1	Bradyrhizobium	Pseudomonadota	MEP
541	Bradyrhizobium cosmicum	GCF_000284275.1	Bradyrhizobium	Pseudomonadota	MEP
542	Bradyrhizobium daqingense	GCF_021044685.1	Bradyrhizobium	Pseudomonadota	MEP
543	Bradyrhizobium diazoefficiens	GCF_004359355.1	Bradyrhizobium	Pseudomonadota	MEP
544	Bradyrhizobium elkanii USDA 61	GCF_012871055.1	Bradyrhizobium	Pseudomonadota	MEP
545	Bradyrhizobium guangdongense	GCF_004114975.1	Bradyrhizobium	Pseudomonadota	MEP
546	Bradyrhizobium guangxiense	GCF_004114915.1	Bradyrhizobium	Pseudomonadota	MEP
547	Bradyrhizobium guangzhouense	GCF_004114955.1	Bradyrhizobium	Pseudomonadota	MEP
548	Bradyrhizobium icense	GCF_001693385.1	Bradyrhizobium	Pseudomonadota	MEP
549	Bradyrhizobium japonicum	GCF_013752735.1	Bradyrhizobium	Pseudomonadota	MEP
550	Bradyrhizobium oligotrophicum S58	GCF_000344805.1	Bradyrhizobium	Pseudomonadota	MEP
551	Bradyrhizobium ottawaense	GCF_009176665.1	Bradyrhizobium	Pseudomonadota	MEP
552	Bradyrhizobium paxllaeri	GCF_001693515.2	Bradyrhizobium	Pseudomonadota	MEP
553	Bradyrhizobium quebecense	GCF_017493175.3	Bradyrhizobium	Pseudomonadota	MEP
554	Bradyrhizobium septentrionale	GCF_011516645.4	Bradyrhizobium	Pseudomonadota	MEP
555	Bradyrhizobium sp. S2-20-1	GCF_018736085.1	Bradyrhizobium	Pseudomonadota	MEP
556	Bradyrhizobium symbiodeficiens	GCF_011604665.1	Bradyrhizobium	Pseudomonadota	MEP
557	Bradyrhizobium vignae	GCF_900324035.1	Bradyrhizobium	Pseudomonadota	MEP
558	Bradyrhizobium zhanjiangense	GCF_004114935.1	Bradyrhizobium	Pseudomonadota	MEP
559	Bremerella volcania	GCF_007748115.1	Bremerella	Planctomycetota	MEP
560	Brenneria goodwinii	GCF_002291445.1	Brenneria	Pseudomonadota	MEP
561	Brenneria izadpanahii	GCF_017569925.1	Brenneria	Pseudomonadota	MEP
562	Brenneria nigrifluens DSM 30175 ATCC 13028	GCF_005484965.1	Brenneria	Pseudomonadota	MEP
563	Brenneria rubrifaciens	GCF_005484945.1	Brenneria	Pseudomonadota	MEP
564	Brevefilum fermentans	GCF_900184705.1	Brevefilum	Chloroflexota	MEV
565	Brevibacillus agri	GCF_004117055.1	Brevibacillus	Bacillota	MEP
566	Brevibacillus brevis	GCF_900637055.1	Brevibacillus	Bacillota	MEP
567	Brevibacillus composti	GCF_016406105.1	Brevibacillus	Bacillota	MEP
568	Brevibacillus humidisoli	GCF_020923435.1	Brevibacillus	Bacillota	MEP
569	Brevibacillus laterosporus DSM 25	GCF_002706795.1	Brevibacillus	Bacillota	Both
570	Brevibacillus marinus	GCF_003963515.1	Brevibacillus	Bacillota	MEP
571	Brevibacillus parabrevis	GCF_022701015.1	Brevibacillus	Bacillota	MEP
572	Brevibacterium atlanticum	GCF_011617245.1	Brevibacterium	Actinomycetota	Both
573	Brevibacterium aurantiacum	GCF_003932995.1	Brevibacterium	Actinomycetota	MEP
574	Brevibacterium casei	GCF_016027415.1	Brevibacterium	Actinomycetota	MEP
575	Brevibacterium limosum	GCF_011617705.1	Brevibacterium	Actinomycetota	Both
576	Brevibacterium linens	GCF_003999335.1	Brevibacterium	Actinomycetota	Both
577	Brevibacterium luteolum	GCF_011462075.1	Brevibacterium	Actinomycetota	MEP
578	Brevibacterium oceani	GCF_017948325.1	Brevibacterium	Actinomycetota	Both
579	Brevibacterium pigmentatum	GCF_011617465.1	Brevibacterium	Actinomycetota	Both
580	Brevibacterium zhoupengii	GCF_021117425.1	Brevibacterium	Actinomycetota	MEP
581	Brevundimonas albigilva	GCF_023573565.1	Brevundimonas	Pseudomonadota	MEP
582	Brevundimonas goettingensis	GCF_017487405.1	Brevundimonas	Pseudomonadota	MEP
583	Brevundimonas nasdae	GCF_019395145.1	Brevundimonas	Pseudomonadota	MEP
584	Brevundimonas pondensis	GCF_017487345.1	Brevundimonas	Pseudomonadota	MEP
585	Brevundimonas subvibrioides ATCC 15264	GCF_000144605.1	Brevundimonas	Pseudomonadota	MEP
586	Brevundimonas vesicularis	GCF_002208825.2	Brevundimonas	Pseudomonadota	MEP
587	Brevundimonas vitisensis	GCF_016656965.1	Brevundimonas	Pseudomonadota	MEP
588	Breznakiella homolactica	GCF_016616095.2	Breznakiella	Spirochaetota	MEP
589	Brochothrix thermosphacta	GCF_001703515.1	Brochothrix	Bacillota	MEV
590	Brucella abortus 2308	GCF_000054005.1	Brucella	Pseudomonadota	MEP
591	Brucella anthropi Ochrobactrum anthropi	GCF_015326295.1	Brucella	Pseudomonadota	MEP
592	Brucella canis ATCC 23365	GCF_000018525.1	Brucella	Pseudomonadota	MEP
593	Brucella ceti TE10759-12	GCF_000590795.1	Brucella	Pseudomonadota	MEP
594	Brucella inopinata	GCF_900095155.1	Brucella	Pseudomonadota	MEP
595	Brucella melitensis bv. 1 str. 16M	GCF_000007125.1	Brucella	Pseudomonadota	MEP
596	Brucella microti CCM 4915	GCF_000022745.1	Brucella	Pseudomonadota	MEP
597	Brucella ovis ATCC 25840	GCF_000016845.1	Brucella	Pseudomonadota	MEP
598	Brucella pseudintermedia Ochrobactrum pseudintermedium	GCF_025118245.1	Brucella	Pseudomonadota	MEP
599	Brucella suis 1330	GCF_000007505.1	Brucella	Pseudomonadota	MEP
600	Brucepastera parasyntrophica	GCF_022376835.1	Brucepastera	Spirochaetota	MEP
601	Buchnera aphidicola Schizaphis graminum	GCF_003099975.1	Buchnera	Pseudomonadota	MEP
602	Burkholderia ambifaria	GCF_016127755.1	Burkholderia	Pseudomonadota	MEP
603	Burkholderia cenocepacia	GCF_001718895.1	Burkholderia	Pseudomonadota	MEP
604	Burkholderia cepacia	GCF_009586235.1	Burkholderia	Pseudomonadota	MEP
605	Burkholderia dolosa AU0158	GCF_000959505.1	Burkholderia	Pseudomonadota	MEP
606	Burkholderia gladioli	GCF_016698705.1	Burkholderia	Pseudomonadota	Both
607	Burkholderia glumae	GCF_009931375.1	Burkholderia	Pseudomonadota	MEP
608	Burkholderia humptydooensis	GCF_016027455.1	Burkholderia	Pseudomonadota	MEP
609	Burkholderia lata	GCF_000012945.1	Burkholderia	Pseudomonadota	MEP
610	Burkholderia mallei	GCF_002346025.1	Burkholderia	Pseudomonadota	MEP
611	Burkholderia mayonis	GCF_001522635.2	Burkholderia	Pseudomonadota	MEP
612	Burkholderia metallica	GCF_001718555.1	Burkholderia	Pseudomonadota	MEP
613	Burkholderia multivorans	GCF_003019965.1	Burkholderia	Pseudomonadota	MEP
614	Burkholderia oklahomensis C6786	GCF_000959365.1	Burkholderia	Pseudomonadota	MEP
615	Burkholderia orbicola MC0-3	GCF_000019505.1	Burkholderia	Pseudomonadota	MEP
616	Burkholderia plantarii	GCF_001411805.1	Burkholderia	Pseudomonadota	MEP
617	Burkholderia pseudomallei	GCF_000756125.1	Burkholderia	Pseudomonadota	MEP
618	Burkholderia pyrrocinia	GCF_001028665.1	Burkholderia	Pseudomonadota	MEP
619	Burkholderia savannae	GCF_001524625.2	Burkholderia	Pseudomonadota	MEP
620	Burkholderia seminalis	GCF_001718535.1	Burkholderia	Pseudomonadota	MEP
621	Burkholderia stagnalis	GCF_001718955.1	Burkholderia	Pseudomonadota	MEP
622	Burkholderia territorii	GCF_001718335.1	Burkholderia	Pseudomonadota	MEP
623	Burkholderia thailandensis	GCF_001718635.1	Burkholderia	Pseudomonadota	MEP
624	Burkholderia ubonensis subsp. mesacidophila	GCF_002097715.1	Burkholderia	Pseudomonadota	MEP
625	Buttiauxella agrestis	GCF_013234275.1	Buttiauxella	Pseudomonadota	MEP
626	Buttiauxella ferragutiae	GCF_022637515.1	Buttiauxella	Pseudomonadota	MEP
627	Butyricimonas faecalis	GCF_003991565.1	Butyricimonas	Bacteroidota	MEP
628	Butyricimonas virosa	GCF_016889065.1	Butyricimonas	Bacteroidota	MEP
629	Butyrivibrio hungatei	GCF_001858005.1	Butyrivibrio	Bacillota	MEP
630	Butyrivibrio proteoclasticus B316	GCF_000145035.1	Butyrivibrio	Bacillota	MEP
631	Caballeronia grimmiae	GCF_022879615.1	Caballeronia	Pseudomonadota	MEP
632	Caballeronia insecticola	GCF_000402035.1	Caballeronia	Pseudomonadota	MEP
633	Caballeronia zhejiangensis	GCF_022879815.1	Caballeronia	Pseudomonadota	MEP
634	Caenibius tardaugens NBRC 16725	GCF_003860345.1	Caenibius	Pseudomonadota	MEP
635	Caldalkalibacillus thermarum TA2.A1	GCF_019856495.1	Caldalkalibacillus	Bacillota	MEP
636	Caldanaerobacter subterraneus subsp. tengcongensis MB4	GCF_000007085.1	Caldanaerobacter	Bacillota	MEP
637	Caldicellulosiruptor acetigenus I77R1B	GCF_000166695.1	Caldicellulosiruptor	Bacillota	MEP
638	Caldicellulosiruptor bescii DSM 6725	GCF_000022325.1	Caldicellulosiruptor	Bacillota	MEP
639	Caldicellulosiruptor changbaiensis	GCF_003999255.1	Caldicellulosiruptor	Bacillota	MEP
640	Caldicellulosiruptor diazotrophicus	GCF_017347585.1	Caldicellulosiruptor	Bacillota	MEP
641	Caldicellulosiruptor hydrothermalis 108	GCF_000166355.1	Caldicellulosiruptor	Bacillota	MEP
642	Caldicellulosiruptor kronotskyensis 2002	GCF_000166775.1	Caldicellulosiruptor	Bacillota	MEP
643	Caldicellulosiruptor obsidiansis OB47	GCF_000145215.1	Caldicellulosiruptor	Bacillota	MEP
644	Caldicellulosiruptor owensensis OL	GCF_000166335.1	Caldicellulosiruptor	Bacillota	MEP
645	Caldicellulosiruptor saccharolyticus DSM 8903	GCF_000016545.1	Caldicellulosiruptor	Bacillota	MEP
646	Caldichromatium japonicum	GCF_011290485.1	Caldichromatium	Pseudomonadota	MEP
647	Caldilinea aerophila DSM 14535 NBRC 104270	GCF_000281175.1	Caldilinea	Chloroflexota	MEV
648	Caldimicrobium thiodismutans	GCF_001548275.1	Caldimicrobium	Desulfobacterota	MEP
649	Caldimonas thermodepolymerans	GCF_015476235.1	Caldimonas	Pseudomonadota	MEP
650	Caldinitratiruptor microaerophilus	GCF_025999835.1	Caldinitratiruptor	Bacillota	MEP
651	Caldisericum exile AZM16c01	GCF_000284335.1	Caldisericum	Caldisericota	MEP
652	Calditerrivibrio nitroreducens DSM 19672	GCF_000183405.1	Calditerrivibrio	Deferribacterota	MEP
653	Caldithrix abyssi DSM 13497	GCF_001886815.1	Caldithrix	Calditrichota	MEV
654	Caminibacter mediatlanticus TB-2	GCF_005843985.1	Caminibacter	Campylobacterota	MEP
655	Caminibacter pacificus	GCF_005083985.2	Caminibacter	Campylobacterota	MEP
656	Campylobacter armoricus	GCF_013372105.1	Campylobacter	Campylobacterota	MEP
657	Campylobacter avium LMG 24591	GCF_002238335.1	Campylobacter	Campylobacterota	MEP
658	Campylobacter blaseri	GCF_013201895.1	Campylobacter	Campylobacterota	MEP
659	Campylobacter canadensis	GCF_013177655.1	Campylobacter	Campylobacterota	MEP
660	Campylobacter coli Campylobacter hyoilei	GCF_009730395.1	Campylobacter	Campylobacterota	MEP
661	Campylobacter concisus	GCF_001298465.1	Campylobacter	Campylobacterota	MEP
662	Campylobacter corcagiensis	GCF_013201645.1	Campylobacter	Campylobacterota	MEP
663	Campylobacter cuniculorum DSM 23162 LMG 24588	GCF_002104335.1	Campylobacter	Campylobacterota	MEP
664	Campylobacter curvus	GCF_013372125.1	Campylobacter	Campylobacterota	MEP
665	Campylobacter fetus	GCF_011600945.2	Campylobacter	Campylobacterota	MEP
666	Campylobacter gracilis	GCF_001190745.1	Campylobacter	Campylobacterota	MEP
667	Campylobacter helveticus	GCF_002080395.1	Campylobacter	Campylobacterota	MEP
668	Campylobacter hepaticus	GCF_001687475.2	Campylobacter	Campylobacterota	MEP
669	Campylobacter hominis ATCC BAA-381	GCF_000017585.1	Campylobacter	Campylobacterota	MEP
670	Campylobacter hyointestinalis subsp. lawsonii	GCF_013372165.1	Campylobacter	Campylobacterota	MEP
671	Campylobacter iguaniorum	GCF_000736415.1	Campylobacter	Campylobacterota	MEP
672	Campylobacter insulaenigrae NCTC 12927	GCF_000816185.1	Campylobacter	Campylobacterota	MEP
673	Campylobacter jejuni subsp. jejuni NCTC 11168 ATCC 700819	GCF_000009085.1	Campylobacter	Campylobacterota	MEP
674	Campylobacter lanienae NCTC 13004	GCF_002139935.1	Campylobacter	Campylobacterota	MEP
675	Campylobacter lari RM2100	GCF_000019205.1	Campylobacter	Campylobacterota	MEP
676	Campylobacter mucosalis	GCF_013372205.1	Campylobacter	Campylobacterota	MEP
677	Campylobacter novaezeelandiae	GCF_018968685.1	Campylobacter	Campylobacterota	MEP
678	Campylobacter ornithocola	GCF_013201605.1	Campylobacter	Campylobacterota	MEP
679	Campylobacter peloridis	GCF_014931075.1	Campylobacter	Campylobacterota	MEP
680	Campylobacter pinnipediorum subsp. pinnipediorum	GCF_002021945.1	Campylobacter	Campylobacterota	MEP
681	Campylobacter rectus	GCF_004803795.1	Campylobacter	Campylobacterota	MEP
682	Campylobacter showae	GCF_004803815.1	Campylobacter	Campylobacterota	MEP
683	Campylobacter sputorum bv. paraureolyticus LMG 11764	GCF_002220755.1	Campylobacter	Campylobacterota	MEP
684	Campylobacter subantarcticus LMG 24377	GCF_000816305.1	Campylobacter	Campylobacterota	MEP
685	Campylobacter upsaliensis	GCF_916098265.1	Campylobacter	Campylobacterota	MEP
686	Campylobacter ureolyticus	GCF_013372225.1	Campylobacter	Campylobacterota	MEP
687	Campylobacter volucris	GCF_008245045.1	Campylobacter	Campylobacterota	MEP
688	Campylobacter vulpis	GCF_014217995.1	Campylobacter	Campylobacterota	MEP
689	Capillimicrobium parvum	GCF_021172045.1	Capillimicrobium	Actinomycetota	MEP
690	Capnocytophaga canimorsus	GCF_002302565.1	Capnocytophaga	Bacteroidota	MEV
691	Capnocytophaga cynodegmi	GCF_002302475.1	Capnocytophaga	Bacteroidota	MEV
692	Capnocytophaga endodontalis	GCF_002209445.1	Capnocytophaga	Bacteroidota	MEV
693	Capnocytophaga gingivalis	GCF_002302415.1	Capnocytophaga	Bacteroidota	MEV
694	Capnocytophaga haemolytica	GCF_900187255.1	Capnocytophaga	Bacteroidota	MEV
695	Capnocytophaga ochracea DSM 7271	GCF_000023285.1	Capnocytophaga	Bacteroidota	MEV
696	Capnocytophaga sputigena	GCF_002302495.1	Capnocytophaga	Bacteroidota	MEV
697	Capnocytophaga stomatis	GCF_002302635.1	Capnocytophaga	Bacteroidota	MEV
698	Caproicibacter fermentans	GCF_014303955.1	Caproicibacter	Bacillota	MEP
699	Caproicibacterium amylolyticum	GCF_014467055.1	Caproicibacterium	Bacillota	MEP
700	Caproicibacterium lactatifermentans	GCF_013315815.1	Caproicibacterium	Bacillota	MEP
701	Carboxydothermus hydrogenoformans Z-2901	GCF_000012865.1	Carboxydothermus	Bacillota	MEP
702	Cardinium endosymbiont cEper1 of Encarsia pergandiella	GCF_000304455.1	Cardinium	Bacteroidota	neither
703	Cardinium endosymbiont of Oedothorax gibbosus	GCF_936981045.1	Cardinium	Bacteroidota	neither
704	Cardinium endosymbiont of Sogatella furcifera	GCF_003351905.1	Cardinium	Bacteroidota	neither
705	Cardiobacterium hominis	GCF_900637305.1	Cardiobacterium	Pseudomonadota	MEV
706	Carnobacterium divergens	GCF_001703555.1	Carnobacterium	Bacillota	MEV
707	Carnobacterium inhibens subsp. gilichinskyi	GCF_000493735.1	Carnobacterium	Bacillota	MEV
708	Casimicrobium huifangae	GCF_009746125.1	Casimicrobium	Pseudomonadota	MEP
709	Castellaniella defragrans 65Phen	GCF_000612685.1	Castellaniella	Pseudomonadota	MEP
710	Catenovulum sediminis	GCF_007289895.1	Catenovulum	Pseudomonadota	MEP
711	Catenulispora acidiphila DSM 44928	GCF_000024025.1	Catenulispora	Actinomycetota	MEP
712	Caulobacter flavus	GCF_003722335.1	Caulobacter	Pseudomonadota	MEP
713	Caulobacter henricii	GCF_001414055.1	Caulobacter	Pseudomonadota	MEP
714	Caulobacter mirabilis	GCF_002749615.1	Caulobacter	Pseudomonadota	MEP
715	Caulobacter rhizosphaerae	GCF_010977555.1	Caulobacter	Pseudomonadota	MEP
716	Caulobacter segnis	GCF_003015125.1	Caulobacter	Pseudomonadota	MEP
717	Caulobacter vibrioides NA1000	GCF_000022005.1	Caulobacter	Pseudomonadota	MEP
718	Cedecea lapagei	GCF_900635955.1	Cedecea	Pseudomonadota	MEP
719	Cedecea neteri	GCF_002393445.1	Cedecea	Pseudomonadota	MEP
720	Celeribacter ethanolicus	GCF_002407265.1	Celeribacter	Pseudomonadota	MEP
721	Celeribacter indicus	GCF_000819565.1	Celeribacter	Pseudomonadota	MEP
722	Celeribacter marinus	GCF_001308265.1	Celeribacter	Pseudomonadota	MEP
723	Celerinatantimonas diazotrophica	GCF_914590485.1	Celerinatantimonas	Pseudomonadota	MEP
724	Cellulomonas dongxiuzhuiae	GCF_018623035.1	Cellulomonas	Actinomycetota	MEP
725	Cellulomonas fengjieae	GCF_018388465.1	Cellulomonas	Actinomycetota	MEP
726	Cellulomonas fimi ATCC 484	GCF_000212695.1	Cellulomonas	Actinomycetota	MEP
727	Cellulomonas flavigena DSM 20109	GCF_000092865.1	Cellulomonas	Actinomycetota	MEP
728	Cellulomonas gilvus ATCC 13127	GCF_000218545.1	Cellulomonas	Actinomycetota	MEP
729	Cellulomonas iranensis	GCF_020412445.1	Cellulomonas	Actinomycetota	MEP
730	Cellulomonas palmilytica	GCF_021590045.1	Cellulomonas	Actinomycetota	MEP
731	Cellulomonas shaoxiangyii	GCF_004798685.1	Cellulomonas	Actinomycetota	MEP
732	Cellulomonas taurus	GCF_012931845.1	Cellulomonas	Actinomycetota	Both
733	Cellulomonas wangleii	GCF_018388445.1	Cellulomonas	Actinomycetota	MEP
734	Cellulophaga algicola DSM 14237	GCF_000186265.1	Cellulophaga	Bacteroidota	MEV
735	Cellulophaga baltica 18	GCF_000468615.2	Cellulophaga	Bacteroidota	MEV
736	Cellulophaga lytica DSM 7489	GCF_000190595.1	Cellulophaga	Bacteroidota	MEV
737	Cellulophaga omnivescoria	GCF_027915275.1	Cellulophaga	Bacteroidota	MEV
738	Cellulosilyticum lentocellum DSM 5427	GCF_000178835.2	Cellulosilyticum	Bacillota	MEP
739	Cellulosimicrobium cellulans	GCF_018128265.1	Cellulosimicrobium	Actinomycetota	MEP
740	Cellulosimicrobium protaetiae	GCF_009708005.2	Cellulosimicrobium	Actinomycetota	MEP
741	Cereibacter azotoformans	GCF_021391315.1	Cereibacter	Pseudomonadota	MEP
742	Cereibacter sphaeroides KD131	GCF_000021005.1	Cereibacter	Pseudomonadota	MEP
743	Changchengzhania lutea	GCF_006974145.1	Changchengzhania	Bacteroidota	MEV
744	Changpingibacter yushuensis	GCF_014041995.1	Changpingibacter	Actinomycetota	MEP
745	Chania multitudinisentens RB-25	GCF_000520015.2	Chania	Pseudomonadota	MEP
746	Chenggangzhangella methanolivorans	GCF_019797865.1	Chenggangzhangella	Pseudomonadota	MEP
747	Chitinibacter bivalviorum	GCF_013403565.1	Chitinibacter	Pseudomonadota	MEP
748	Chitinibacter fontanus	GCF_013423785.1	Chitinibacter	Pseudomonadota	MEP
749	Chitinimonas arctica	GCF_007431345.1	Chitinimonas	Pseudomonadota	MEP
750	Chitinolyticbacter meiyuanensis	GCF_008033135.1	Chitinolyticbacter	Pseudomonadota	MEP
751	Chitinophaga agri	GCF_010093065.1	Chitinophaga	Bacteroidota	MEP
752	Chitinophaga caeni	GCF_002557795.1	Chitinophaga	Bacteroidota	MEP
753	Chitinophaga oryzae	GCF_012516355.1	Chitinophaga	Bacteroidota	MEP
754	Chitinophaga pinensis DSM 2588	GCF_000024005.1	Chitinophaga	Bacteroidota	MEP
755	Chlamydia abortus	GCF_900416725.2	Chlamydia	Chlamydiota	MEP
756	Chlamydia buteonis	GCF_019056495.1	Chlamydia	Chlamydiota	MEP
757	Chlamydia caviae GPIC	GCF_000007605.1	Chlamydia	Chlamydiota	MEP
758	Chlamydia crocodili	GCF_018343815.1	Chlamydia	Chlamydiota	MEP
759	Chlamydia felis Fe C-56	GCF_000009945.1	Chlamydia	Chlamydiota	MEP
760	Chlamydia gallinacea 08-1274 3	GCF_000471025.2	Chlamydia	Chlamydiota	MEP
761	Chlamydia muridarum str. Nigg	GCF_000006685.1	Chlamydia	Chlamydiota	MEP
762	Chlamydia pecorum Chlamydophila pecorum	GCF_020459125.1	Chlamydia	Chlamydiota	MEP
763	Chlamydia pneumoniae TW-183	GCF_000007205.1	Chlamydia	Chlamydiota	MEP
764	Chlamydia poikilotherma	GCF_900239975.1	Chlamydia	Chlamydiota	MEP
765	Chlamydia psittaci 6BC Chlamydophila psittaci 6BC	GCF_000204255.1	Chlamydia	Chlamydiota	MEP
766	Chlamydia serpentis	GCF_900239945.1	Chlamydia	Chlamydiota	MEP
767	Chlamydia trachomatis D UW-3 CX	GCF_000008725.1	Chlamydia	Chlamydiota	MEP
768	Chlamydiifrater phoenicopteri	GCF_902807005.1	Chlamydiifrater	Chlamydiota	MEP
769	Chlamydiifrater volucris	GCF_902806995.1	Chlamydiifrater	Chlamydiota	MEP
770	Chloracidobacterium sp. MS 40 45	GCF_018304805.1	Chloracidobacterium	Acidobacteriota	MEP
771	Chloracidobacterium thermophilum B	GCF_000226295.1	Chloracidobacterium	Acidobacteriota	MEP
772	Chloracidobacterium validum	GCF_018304825.1	Chloracidobacterium	Acidobacteriota	MEP
773	Chlorobaculum limnaeum	GCF_001747405.1	Chlorobaculum	Bacteroidota	MEP
774	Chlorobaculum parvum NCIB 8327	GCF_000020505.1	Chlorobaculum	Bacteroidota	MEP
775	Chlorobaculum tepidum TLS	GCF_000006985.1	Chlorobaculum	Bacteroidota	MEP
776	Chlorobium limicola DSM 245	GCF_000020465.1	Chlorobium	Bacteroidota	MEP
777	Chlorobium phaeobacteroides DSM 266	GCF_000015125.1	Chlorobium	Bacteroidota	MEP
778	Chloroflexus aggregans DSM 9485	GCF_000021945.1	Chloroflexus	Chloroflexota	MEV
779	Chloroflexus aurantiacus J-10-fl	GCF_000018865.1	Chloroflexus	Chloroflexota	MEV
780	Chloroherpeton thalassium ATCC 35110	GCF_000020525.1	Chloroherpeton	Bacteroidota	MEP
781	Chondromyces crocatus	GCF_001189295.1	Chondromyces	Myxococcota	MEV
782	Chordicoccus furentiruminis	GCF_019355395.1	Chordicoccus	Bacillota	MEP
783	Christensenella minuta	GCF_003628755.1	Christensenella	Bacillota	MEP
784	Christiangramia flava JLT2011	GCF_001951155.1	Christiangramia	Bacteroidota	MEV
785	Christiangramia forsetii KT0803	GCF_000060345.1	Christiangramia	Bacteroidota	MEV
786	Christiangramia fulva	GCF_003024155.1	Christiangramia	Bacteroidota	MEV
787	Christiangramia salexigens	GCF_001889005.1	Christiangramia	Bacteroidota	MEV
788	Chromobacterium haemolyticum	GCF_009936155.1	Chromobacterium	Pseudomonadota	MEP
789	Chromobacterium paludis	GCF_008275125.1	Chromobacterium	Pseudomonadota	MEP
790	Chromobacterium phragmitis	GCF_003325475.1	Chromobacterium	Pseudomonadota	MEP
791	Chromobacterium rhizoryzae	GCF_020544465.1	Chromobacterium	Pseudomonadota	MEP
792	Chromobacterium vaccinii	GCF_001855275.1	Chromobacterium	Pseudomonadota	MEP
793	Chromobacterium violaceum	GCF_016890085.1	Chromobacterium	Pseudomonadota	MEP
794	Chromohalobacter salexigens DSM 3043	GCF_000055785.1	Chromohalobacter	Pseudomonadota	MEP
795	Chroococcidiopsis thermalis PCC 7203	GCF_000317125.1	Chroococcidiopsis	Cyanobacteriota	MEP
796	Chryseobacterium arthrosphaerae	GCF_020872015.1	Chryseobacterium	Bacteroidota	MEV
797	Chryseobacterium balustinum	GCF_003815995.1	Chryseobacterium	Bacteroidota	MEV
798	Chryseobacterium bernardetii	GCF_003815975.1	Chryseobacterium	Bacteroidota	MEV
799	Chryseobacterium camelliae	GCF_002770595.1	Chryseobacterium	Bacteroidota	MEV
800	Chryseobacterium capnotolerans	GCF_021278965.1	Chryseobacterium	Bacteroidota	MEV
801	Chryseobacterium carnipullorum	GCF_003815695.1	Chryseobacterium	Bacteroidota	MEV
802	Chryseobacterium faecale	GCF_020985365.1	Chryseobacterium	Bacteroidota	MEV
803	Chryseobacterium gallinarum	GCF_012273615.1	Chryseobacterium	Bacteroidota	MEV
804	Chryseobacterium gambrini	GCF_027920505.1	Chryseobacterium	Bacteroidota	MEV
805	Chryseobacterium glaciei	GCF_001648155.1	Chryseobacterium	Bacteroidota	MEV
806	Chryseobacterium indoltheticum	GCF_003815915.1	Chryseobacterium	Bacteroidota	MEV
807	Chryseobacterium joostei	GCF_003815775.1	Chryseobacterium	Bacteroidota	MEV
808	Chryseobacterium lactis	GCF_003815875.1	Chryseobacterium	Bacteroidota	MEV
809	Chryseobacterium nakagawai	GCF_900637665.1	Chryseobacterium	Bacteroidota	MEV
810	Chryseobacterium nepalense	GCF_023195755.1	Chryseobacterium	Bacteroidota	MEV
811	Chryseobacterium piperi	GCF_002285635.2	Chryseobacterium	Bacteroidota	MEV
812	Chryseobacterium salivictor	GCF_004359195.1	Chryseobacterium	Bacteroidota	MEV
813	Chryseobacterium shandongense	GCF_003815615.1	Chryseobacterium	Bacteroidota	MEV
814	Chryseobacterium sp. ADR-1	GCF_022811665.1	Chryseobacterium	Bacteroidota	MEV
815	Chryseobacterium sp. CJ51	GCF_025403485.1	Chryseobacterium	Bacteroidota	MEV
816	Chryseobacterium suipulveris	GCF_022811685.1	Chryseobacterium	Bacteroidota	MEV
817	Chryseobacterium taihuense	GCF_900683625.1	Chryseobacterium	Bacteroidota	MEV
818	Chryseobacterium taklimakanense	GCF_003860545.1	Chryseobacterium	Bacteroidota	MEV
819	Chryseobacterium turcicum	GCF_020911865.1	Chryseobacterium	Bacteroidota	MEV
820	Chryseoglobus indicus	GCF_013414345.1	Chryseoglobus	Actinomycetota	MEP
821	Chryseolinea soli	GCF_003589925.1	Chryseolinea	Bacteroidota	MEP
822	Ciceribacter thiooxidans	GCF_014126615.1	Ciceribacter	Pseudomonadota	MEP
823	Citrifermentans bemidjiense Bem	GCF_000020725.1	Citrifermentans	Thermodesulfobacteriota	MEP
824	Citrifermentans bremense	GCF_014218275.1	Citrifermentans	Thermodesulfobacteriota	MEP
825	Citrobacter amalonaticus	GCF_001558935.2	Citrobacter	Pseudomonadota	MEP
826	Citrobacter arsenatis	GCF_004353845.1	Citrobacter	Pseudomonadota	MEP
827	Citrobacter braakii	GCF_009648935.1	Citrobacter	Pseudomonadota	MEP
828	Citrobacter freundii	GCF_003812345.1	Citrobacter	Pseudomonadota	MEP
829	Citrobacter koseri ATCC BAA-895	GCF_000018045.1	Citrobacter	Pseudomonadota	MEP
830	Citrobacter pasteurii	GCF_019047765.1	Citrobacter	Pseudomonadota	MEP
831	Citrobacter portucalensis	GCF_008693605.1	Citrobacter	Pseudomonadota	MEP
832	Citrobacter rodentium NBRC 105723 DSM 16636	GCF_021278985.1	Citrobacter	Pseudomonadota	MEP
833	Citrobacter sedlakii	GCF_018128425.1	Citrobacter	Pseudomonadota	MEP
834	Citrobacter tructae	GCF_004684345.1	Citrobacter	Pseudomonadota	MEP
835	Citrobacter werkmanii	GCF_008693645.1	Citrobacter	Pseudomonadota	MEP
836	Citrobacter youngae	GCF_900638065.1	Citrobacter	Pseudomonadota	MEP
837	Clavibacter californiensis	GCF_021952865.1	Clavibacter	Actinomycetota	MEP
838	Clavibacter michiganensis subsp. michiganensis	GCF_009739655.1	Clavibacter	Actinomycetota	MEP
839	Clavibacter phaseoli	GCF_021922925.1	Clavibacter	Actinomycetota	MEP
840	Clavibacter zhangzhiyongii	GCF_014775655.1	Clavibacter	Actinomycetota	MEP
841	Cloacibacillus porcorum	GCF_001701045.1	Cloacibacillus	Synergistota	MEP
842	Cloacibacterium caeni	GCF_907163105.1	Cloacibacterium	Bacteroidota	MEV
843	Cloacibacterium normanense	GCF_003860565.1	Cloacibacterium	Bacteroidota	MEV
844	Clostridioides difficile Clostridium difficile	GCF_018885085.1	Clostridioides	Bacillota	MEP
845	Clostridium aceticum	GCF_001042715.1	Clostridium	Bacillota	MEP
846	Clostridium acetobutylicum DSM 1731	GCF_000218855.1	Clostridium	Bacillota	MEP
847	Clostridium argentinense	GCF_002074155.1	Clostridium	Bacillota	MEP
848	Clostridium asparagiforme DSM 15981	GCF_025149125.1	Clostridium	Bacillota	MEP
849	Clostridium autoethanogenum DSM 10061	GCF_001484725.1	Clostridium	Bacillota	MEP
850	Clostridium baratii	GCF_001991075.2	Clostridium	Bacillota	MEP
851	Clostridium beijerinckii	GCF_018223745.1	Clostridium	Bacillota	MEP
852	Clostridium bornimense	GCF_000577895.1	Clostridium	Bacillota	MEP
853	Clostridium botulinum A str. ATCC 3502	GCF_000063585.1	Clostridium	Bacillota	MEP
854	Clostridium butyricum	GCF_001886875.1	Clostridium	Bacillota	MEP
855	Clostridium cadaveris	GCF_020911725.1	Clostridium	Bacillota	MEP
856	Clostridium carboxidivorans P7	GCF_001038625.1	Clostridium	Bacillota	MEP
857	Clostridium cellulovorans 743B	GCF_000145275.1	Clostridium	Bacillota	MEP
858	Clostridium chauvoei	GCF_002327205.1	Clostridium	Bacillota	MEP
859	Clostridium cochlearium	GCF_900187165.1	Clostridium	Bacillota	MEP
860	Clostridium colinum	GCF_940677205.1	Clostridium	Bacillota	MEP
861	Clostridium diolis	GCF_008705175.1	Clostridium	Bacillota	MEP
862	Clostridium drakei	GCF_003096175.1	Clostridium	Bacillota	MEP
863	Clostridium estertheticum subsp. estertheticum	GCF_001877035.1	Clostridium	Bacillota	MEP
864	Clostridium felsineum DSM 794	GCF_002006355.2	Clostridium	Bacillota	MEP
865	Clostridium fermenticellae	GCF_003600355.1	Clostridium	Bacillota	MEP
866	Clostridium formicaceticum	GCF_002080475.1	Clostridium	Bacillota	MEP
867	Clostridium gasigenes	GCF_017348895.1	Clostridium	Bacillota	MEP
868	Clostridium gelidum	GCF_019977655.1	Clostridium	Bacillota	MEP
869	Clostridium innocuum	GCF_012317185.1	Clostridium	Bacillota	MEP
870	Clostridium isatidis	GCF_002285495.1	Clostridium	Bacillota	MEP
871	Clostridium kluyveri NBRC 12016	GCF_000010265.1	Clostridium	Bacillota	MEP
872	Clostridium ljungdahlii DSM 13528	GCF_000143685.1	Clostridium	Bacillota	MEP
873	Clostridium manihotivorum	GCF_004015185.1	Clostridium	Bacillota	Both
874	Clostridium novyi	GCF_003614235.1	Clostridium	Bacillota	MEP
875	Clostridium pasteurianum	GCF_001856695.1	Clostridium	Bacillota	MEP
876	Clostridium perfringens	GCF_020138775.1	Clostridium	Bacillota	MEP
877	Clostridium saccharobutylicum DSM 13864	GCF_000473995.1	Clostridium	Bacillota	MEP
878	Clostridium saccharolyticum WM1	GCF_000144625.1	Clostridium	Bacillota	MEP
879	Clostridium saccharoperbutylacetonicum N1-4 HMT	GCF_000340885.1	Clostridium	Bacillota	MEP
880	Clostridium scatologenes	GCF_000968375.1	Clostridium	Bacillota	MEP
881	Clostridium scindens	GCF_020892115.1	Clostridium	Bacillota	MEP
882	Clostridium septicum	GCF_003606265.1	Clostridium	Bacillota	MEP
883	Clostridium taeniosporum	GCF_001735765.2	Clostridium	Bacillota	MEP
884	Clostridium tagluense	GCF_026650945.1	Clostridium	Bacillota	MEP
885	Clostridium tetani E88	GCF_000007625.1	Clostridium	Bacillota	MEP
886	Clostridium thermarum	GCF_006351925.1	Clostridium	Bacillota	Both
887	Clostridium tyrobutyricum	GCF_001642655.1	Clostridium	Bacillota	MEP
888	Cnuibacter physcomitrellae	GCF_002096055.1	Cnuibacter	Actinomycetota	MEP
889	Cobetia amphilecti	GCF_020217465.1	Cobetia	Pseudomonadota	MEP
890	Cognaticolwellia beringensis	GCF_002076895.1	Cognaticolwellia	Pseudomonadota	MEP
891	Cohnella abietis	GCF_004295585.1	Cohnella	Bacillota	MEP
892	Cohnella candidum	GCF_003713065.1	Cohnella	Bacillota	MEP
893	Cohnella cholangitidis	GCF_014107495.1	Cohnella	Bacillota	MEP
894	Cohnella herbarum	GCF_012849095.1	Cohnella	Bacillota	MEP
895	Collimonas arenae	GCF_001584205.1	Collimonas	Pseudomonadota	MEP
896	Collimonas fungivorans	GCF_001584145.1	Collimonas	Pseudomonadota	MEP
897	Collimonas pratensis	GCF_001584225.1	Collimonas	Pseudomonadota	MEP
898	Collinsella aerofaciens	GCF_002736145.1	Collinsella	Actinomycetota	MEP
899	Collinsella stercoris DSM 13279	GCF_020735465.1	Collinsella	Actinomycetota	MEP
900	Colwellia psychrerythraea 34H	GCF_000012325.1	Colwellia	Pseudomonadota	MEP
901	Comamonas aquatica	GCF_018064205.1	Comamonas	Pseudomonadota	MEP
902	Comamonas fluminis	GCF_019186805.1	Comamonas	Pseudomonadota	MEP
903	Comamonas kerstersii	GCF_002056725.1	Comamonas	Pseudomonadota	MEP
904	Comamonas odontotermitis	GCF_020080045.1	Comamonas	Pseudomonadota	MEP
905	Comamonas serinivorans	GCF_002158865.1	Comamonas	Pseudomonadota	MEP
906	Comamonas terrigena NBRC 13299	GCF_006740045.1	Comamonas	Pseudomonadota	MEP
907	Comamonas thiooxydans	GCF_020886175.1	Comamonas	Pseudomonadota	MEP
908	Companilactobacillus alimentarius DSM 20249	GCF_002849895.1	Companilactobacillus	Bacillota	MEP
909	Companilactobacillus allii	GCF_001971585.1	Companilactobacillus	Bacillota	MEP
910	Companilactobacillus crustorum	GCF_001951175.1	Companilactobacillus	Bacillota	MEP
911	Companilactobacillus farciminis KCTC 3681 DSM 20184	GCF_002706745.1	Companilactobacillus	Bacillota	MEP
912	Companilactobacillus futsaii	GCF_006007945.1	Companilactobacillus	Bacillota	MEP
913	Companilactobacillus ginsenosidimutans	GCF_001050475.1	Companilactobacillus	Bacillota	MEP
914	Companilactobacillus heilongjiangensis	GCF_000831645.3	Companilactobacillus	Bacillota	MEP
915	Companilactobacillus pabuli	GCF_014058425.1	Companilactobacillus	Bacillota	MEP
916	Companilactobacillus zhachilii	GCF_003606365.2	Companilactobacillus	Bacillota	MEP
917	Conchiformibius steedae	GCF_014054725.1	Conchiformibius	Pseudomonadota	MEP
918	Conexibacter woesei DSM 14684	GCF_000025265.1	Conexibacter	Actinomycetota	MEP
919	Constantimarinum furrinae	GCF_014295415.1	Constantimarinum	Bacteroidota	MEV
920	Coprobacter secundus subsp. similis	GCF_015097275.1	Coprobacter	Bacteroidota	MEP
921	Coprococcus comes	GCF_016904155.1	Coprococcus	Bacillota	MEP
922	Coprococcus eutactus ATCC 27759	GCF_020735705.1	Coprococcus	Bacillota	MEP
923	Coprothermobacter proteolyticus DSM 5265	GCF_000020945.1	Coprothermobacter	Coprothermobacterota	MEP
924	Coraliomargarita akajimensis DSM 45221	GCF_000025905.1	Coraliomargarita	Verrucomicrobiota	MEP
925	Corallococcus coralloides DSM 2259	GCF_000255295.1	Corallococcus	Myxococcota	MEV
926	Corallococcus macrosporus DSM 14697	GCF_002305895.1	Corallococcus	Myxococcota	MEV
927	Coriobacterium glomerans PW2	GCF_000195315.1	Coriobacterium	Actinomycetota	MEP
928	Corynebacterium accolens	GCF_023520795.1	Corynebacterium	Actinomycetota	MEP
929	Corynebacterium ammoniagenes	GCF_902381765.1	Corynebacterium	Actinomycetota	MEP
930	Corynebacterium amycolatum	GCF_016728725.1	Corynebacterium	Actinomycetota	MEV
931	Corynebacterium anserum	GCF_014262665.1	Corynebacterium	Actinomycetota	MEP
932	Corynebacterium aquilae DSM 44791	GCF_001941445.1	Corynebacterium	Actinomycetota	MEP
933	Corynebacterium argentoratense DSM 44202	GCF_000590555.1	Corynebacterium	Actinomycetota	MEP
934	Corynebacterium atypicum	GCF_000732945.1	Corynebacterium	Actinomycetota	MEP
935	Corynebacterium aurimucosum ATCC 700975	GCF_000022905.1	Corynebacterium	Actinomycetota	MEP
936	Corynebacterium callunae DSM 20147	GCF_000344785.1	Corynebacterium	Actinomycetota	MEP
937	Corynebacterium camporealensis	GCF_000980815.1	Corynebacterium	Actinomycetota	MEP
938	Corynebacterium casei LMG S-19264	GCF_000550785.1	Corynebacterium	Actinomycetota	MEP
939	Corynebacterium choanae	GCF_003813965.1	Corynebacterium	Actinomycetota	MEP
940	Corynebacterium comes	GCF_009734405.1	Corynebacterium	Actinomycetota	MEP
941	Corynebacterium crudilactis	GCF_001643015.1	Corynebacterium	Actinomycetota	MEP
942	Corynebacterium cyclohexanicum	GCF_020886775.1	Corynebacterium	Actinomycetota	MEP
943	Corynebacterium cystitidis	GCF_900187295.1	Corynebacterium	Actinomycetota	MEP
944	Corynebacterium deserti GIMN1.010	GCF_001277995.1	Corynebacterium	Actinomycetota	MEP
945	Corynebacterium diphtheriae bv. mitis str. ISS 3319	GCF_002843135.1	Corynebacterium	Actinomycetota	MEP
946	Corynebacterium doosanense CAU 212 DSM 45436	GCF_000767055.1	Corynebacterium	Actinomycetota	MEP
947	Corynebacterium efficiens YS-314	GCF_000011305.1	Corynebacterium	Actinomycetota	MEP
948	Corynebacterium endometrii	GCF_004795735.1	Corynebacterium	Actinomycetota	MEP
949	Corynebacterium epidermidicanis	GCF_001021025.1	Corynebacterium	Actinomycetota	MEP
950	Corynebacterium falsenii	GCF_020097615.1	Corynebacterium	Actinomycetota	MEP
951	Corynebacterium flavescens	GCF_001941465.1	Corynebacterium	Actinomycetota	MEP
952	Corynebacterium frankenforstense DSM 45800	GCF_001941485.1	Corynebacterium	Actinomycetota	MEP
953	Corynebacterium freneyi	GCF_019047805.1	Corynebacterium	Actinomycetota	MEP
954	Corynebacterium gerontici	GCF_003813985.1	Corynebacterium	Actinomycetota	MEP
955	Corynebacterium glaucum	GCF_002287505.1	Corynebacterium	Actinomycetota	MEP
956	Corynebacterium glucuronolyticum	GCF_016728645.1	Corynebacterium	Actinomycetota	MEP
957	Corynebacterium glutamicum SCgG2	GCF_000404185.1	Corynebacterium	Actinomycetota	MEP
958	Corynebacterium glyciniphilum AJ 3170	GCF_000626675.1	Corynebacterium	Actinomycetota	Both
959	Corynebacterium halotolerans YIM 70093 DSM 44683	GCF_000341345.1	Corynebacterium	Actinomycetota	MEP
960	Corynebacterium heidelbergense	GCF_028609845.1	Corynebacterium	Actinomycetota	MEP
961	Corynebacterium imitans	GCF_900187215.1	Corynebacterium	Actinomycetota	MEP
962	Corynebacterium jeddahense	GCF_028609865.1	Corynebacterium	Actinomycetota	MEP
963	Corynebacterium jeikeium K411	GCF_000006605.1	Corynebacterium	Actinomycetota	MEP
964	Corynebacterium kalinowskii	GCF_009734385.1	Corynebacterium	Actinomycetota	MEP
965	Corynebacterium kefirresidentii	GCF_016599755.1	Corynebacterium	Actinomycetota	MEP
966	Corynebacterium kroppenstedtii DSM 44385	GCF_000023145.1	Corynebacterium	Actinomycetota	MEV
967	Corynebacterium kutscheri	GCF_000980835.1	Corynebacterium	Actinomycetota	MEP
968	Corynebacterium lactis RW2-5	GCF_001274895.1	Corynebacterium	Actinomycetota	MEV
969	Corynebacterium liangguodongii	GCF_003070865.1	Corynebacterium	Actinomycetota	MEP
970	Corynebacterium lizhenjunii	GCF_011038655.2	Corynebacterium	Actinomycetota	MEP
971	Corynebacterium lujinxingii	GCF_014490555.1	Corynebacterium	Actinomycetota	MEP
972	Corynebacterium macginleyi	GCF_016628735.2	Corynebacterium	Actinomycetota	MEP
973	Corynebacterium marinum DSM 44953	GCF_000835165.1	Corynebacterium	Actinomycetota	MEP
974	Corynebacterium maris DSM 45190	GCF_000442645.1	Corynebacterium	Actinomycetota	MEP
975	Corynebacterium minutissimum	GCF_900478045.1	Corynebacterium	Actinomycetota	MEP
976	Corynebacterium mustelae	GCF_001020985.1	Corynebacterium	Actinomycetota	MEP
977	Corynebacterium nuruki S6-4	GCF_007970465.1	Corynebacterium	Actinomycetota	Both
978	Corynebacterium occultum	GCF_009734425.1	Corynebacterium	Actinomycetota	MEP
979	Corynebacterium pelargi	GCF_004114895.1	Corynebacterium	Actinomycetota	MEP
980	Corynebacterium phocae	GCF_001941565.1	Corynebacterium	Actinomycetota	MEP
981	Corynebacterium poyangense	GCF_014522205.1	Corynebacterium	Actinomycetota	MEP
982	Corynebacterium propinquum	GCF_016728665.1	Corynebacterium	Actinomycetota	MEP
983	Corynebacterium pseudogenitalium	GCF_024453815.1	Corynebacterium	Actinomycetota	MEP
984	Corynebacterium pseudopelargi	GCF_003814005.1	Corynebacterium	Actinomycetota	MEP
985	Corynebacterium pseudotuberculosis	GCF_001865765.1	Corynebacterium	Actinomycetota	MEP
986	Corynebacterium qintianiae	GCF_011038645.2	Corynebacterium	Actinomycetota	MEP
987	Corynebacterium renale	GCF_900478035.1	Corynebacterium	Actinomycetota	MEP
988	Corynebacterium resistens DSM 45100	GCF_000177535.2	Corynebacterium	Actinomycetota	MEP
989	Corynebacterium rouxii	GCF_902702935.1	Corynebacterium	Actinomycetota	MEP
990	Corynebacterium sanguinis	GCF_007641235.1	Corynebacterium	Actinomycetota	MEP
991	Corynebacterium silvaticum	GCF_002162115.2	Corynebacterium	Actinomycetota	MEP
992	Corynebacterium simulans	GCF_001586235.1	Corynebacterium	Actinomycetota	MEP
993	Corynebacterium singulare	GCF_000833575.1	Corynebacterium	Actinomycetota	MEP
994	Corynebacterium sphenisci DSM 44792	GCF_001941505.1	Corynebacterium	Actinomycetota	MEV
995	Corynebacterium stationis	GCF_001941345.1	Corynebacterium	Actinomycetota	MEP
996	Corynebacterium striatum	GCF_016728105.1	Corynebacterium	Actinomycetota	MEP
997	Corynebacterium suranareeae	GCF_002355155.1	Corynebacterium	Actinomycetota	MEP
998	Corynebacterium terpenotabidum Y-11	GCF_000418365.1	Corynebacterium	Actinomycetota	Both
999	Corynebacterium testudinoris	GCF_001021045.1	Corynebacterium	Actinomycetota	MEP
1000	Corynebacterium tuberculostearicum	GCF_016728365.1	Corynebacterium	Actinomycetota	MEP
1001	Corynebacterium uberis	GCF_020616335.1	Corynebacterium	Actinomycetota	Both
1002	Corynebacterium ulcerans 809	GCF_000215645.1	Corynebacterium	Actinomycetota	MEP
1003	Corynebacterium urealyticum	GCF_900187235.1	Corynebacterium	Actinomycetota	MEP
1004	Corynebacterium ureicelerivorans	GCF_000747315.1	Corynebacterium	Actinomycetota	MEP
1005	Corynebacterium urogenitale	GCF_009026825.1	Corynebacterium	Actinomycetota	MEP
1006	Corynebacterium uterequi	GCF_001021065.1	Corynebacterium	Actinomycetota	MEP
1007	Corynebacterium vitaeruminis DSM 20294	GCF_000550805.1	Corynebacterium	Actinomycetota	MEP
1008	Corynebacterium xerosis	GCF_003641245.1	Corynebacterium	Actinomycetota	MEP
1009	Corynebacterium yudongzhengii	GCF_003065405.1	Corynebacterium	Actinomycetota	MEP
1010	Corynebacterium zhongnanshanii	GCF_014490575.1	Corynebacterium	Actinomycetota	MEP
1011	Costertonia aggregata	GCF_013402795.1	Costertonia	Bacteroidota	MEV
1012	Coxiella-like endosymbiont of Amblyomma americanum	GCF_002850495.1	Coxiella-like	Pseudomonadota	MEV
1013	Coxiella burnetii RSA 493	GCF_000007765.2	Coxiella	Pseudomonadota	MEV
1014	Coxiella endosymbiont of Amblyomma americanum	GCF_000815025.1	Coxiella	Pseudomonadota	MEV
1015	Coxiella endosymbiont of Amblyomma nuttalli	GCF_018107685.1	Coxiella	Pseudomonadota	MEV
1016	Coxiella endosymbiont of Amblyomma sculptum	GCF_009883795.1	Coxiella	Pseudomonadota	MEV
1017	Coxiella endosymbiont of Dermacentor marginatus	GCF_907164955.1	Coxiella	Pseudomonadota	MEV
1018	Crassaminicella indica	GCF_019203185.1	Crassaminicella	Bacillota	MEP
1019	Crassaminicella profunda	GCF_019884785.1	Crassaminicella	Bacillota	MEP
1020	Crassaminicella thermophila	GCF_008152325.1	Crassaminicella	Bacillota	MEP
1021	Crinalium epipsammum PCC 9333	GCF_000317495.1	Crinalium	Cyanobacteriota	MEP
1022	Croceibacter atlanticus HTCC2559	GCF_000196315.1	Croceibacter	Bacteroidota	MEV
1023	Croceibacterium atlanticum	GCF_001008165.2	Croceibacterium	Pseudomonadota	MEP
1024	Croceicoccus marinus	GCF_014211955.1	Croceicoccus	Pseudomonadota	MEP
1025	Croceicoccus naphthovorans	GCF_001028705.1	Croceicoccus	Pseudomonadota	MEP
1026	Croceimicrobium hydrocarbonivorans	GCF_014524565.1	Croceimicrobium	Bacteroidota	MEV
1027	Crocosphaera subtropica ATCC 51142	GCF_000017845.1	Crocosphaera	Cyanobacteriota	MEP
1028	Cronobacter condimenti 1330	GCF_001277255.1	Cronobacter	Pseudomonadota	MEP
1029	Cronobacter dublinensis subsp. dublinensis LMG 23823	GCF_001277235.1	Cronobacter	Pseudomonadota	MEP
1030	Cronobacter malonaticus LMG 23826	GCF_001277215.2	Cronobacter	Pseudomonadota	MEP
1031	Cronobacter muytjensii ATCC 51329	GCF_001277195.1	Cronobacter	Pseudomonadota	MEP
1032	Cronobacter sakazakii	GCF_003516125.1	Cronobacter	Pseudomonadota	MEP
1033	Cronobacter universalis NCTC 9529	GCF_001277175.1	Cronobacter	Pseudomonadota	MEP
1034	Cruoricaptor ignavus	GCF_014961145.1	Cruoricaptor	Bacteroidota	MEV
1035	Cryobacterium soli	GCF_003611035.1	Cryobacterium	Actinomycetota	MEP
1036	Cryptobacterium curtum DSM 15641	GCF_000023845.1	Cryptobacterium	Actinomycetota	MEP
1037	Cupriavidus basilensis	GCF_008801925.2	Cupriavidus	Pseudomonadota	MEP
1038	Cupriavidus cauae	GCF_026210475.1	Cupriavidus	Pseudomonadota	MEP
1039	Cupriavidus gilardii	GCF_013347325.1	Cupriavidus	Pseudomonadota	MEP
1040	Cupriavidus malaysiensis	GCF_001854325.1	Cupriavidus	Pseudomonadota	MEP
1041	Cupriavidus necator H16	GCF_004798725.1	Cupriavidus	Pseudomonadota	MEP
1042	Cupriavidus oxalaticus	GCF_008807855.1	Cupriavidus	Pseudomonadota	MEP
1043	Cupriavidus pinatubonensis	GCF_019602855.1	Cupriavidus	Pseudomonadota	MEP
1044	Curtobacterium flaccumfaciens pv. flaccumfaciens	GCF_017909455.1	Curtobacterium	Actinomycetota	Both
1045	Curtobacterium luteum	GCF_022655355.1	Curtobacterium	Actinomycetota	Both
1046	Cutibacterium acnes HL096PA1	GCF_000376705.1	Cutibacterium	Actinomycetota	MEP
1047	Cutibacterium avidum 44067	GCF_000367205.1	Cutibacterium	Actinomycetota	MEP
1048	Cutibacterium granulosum	GCF_900186975.1	Cutibacterium	Actinomycetota	MEP
1049	Cutibacterium modestum	GCF_001717565.1	Cutibacterium	Actinomycetota	MEP
1050	Cyanobacterium aponinum PCC 10605	GCF_000317675.1	Cyanobacterium	Cyanobacteriota	MEP
1051	Cyanobium gracile PCC 6307	GCF_000316515.1	Cyanobium	Cyanobacteriota	MEP
1052	Cyclobacterium amurskyense	GCF_001050135.1	Cyclobacterium	Bacteroidota	MEP
1053	Cyclobacterium marinum DSM 745	GCF_000222485.1	Cyclobacterium	Bacteroidota	MEP
1054	Cylindrospermopsis curvispora GIHE-G1 Raphidiopsis curvispora	GCF_014489415.1	Cylindrospermopsis	Cyanobacteriota	MEP
1055	Cylindrospermopsis raciborskii N8	GCF_018139025.1	Cylindrospermopsis	Cyanobacteriota	MEP
1056	Cytobacillus gottheilii	GCF_018582665.1	Cytobacillus	Bacillota	MEP
1057	Cytobacillus solani	GCF_023823875.1	Cytobacillus	Bacillota	MEP
1058	Cytophaga hutchinsonii ATCC 33406	GCF_000014145.1	Cytophaga	Bacteroidota	MEP
1059	Dactylococcopsis salina PCC 8305	GCF_000317615.1	Dactylococcopsis	Cyanobacteriota	MEP
1060	Dactylosporangium aurantiacum	GCF_025264705.1	Dactylosporangium	Actinomycetota	MEP
1061	Dactylosporangium fulvum	GCF_025137375.1	Dactylosporangium	Actinomycetota	MEP
1062	Dactylosporangium roseum	GCF_025264685.1	Dactylosporangium	Actinomycetota	MEP
1063	Dactylosporangium vinaceum	GCF_019904175.1	Dactylosporangium	Actinomycetota	MEP
1064	Deefgea piscis	GCF_013284055.1	Deefgea	Pseudomonadota	MEP
1065	Deefgea tanakiae	GCF_019665765.1	Deefgea	Pseudomonadota	MEP
1066	Deferribacter desulfuricans SSM1	GCF_000010985.1	Deferribacter	Deferribacterota	MEP
1067	Defluviicoccus vanus	GCF_014672695.1	Defluviicoccus	Pseudomonadota	MEP
1068	Defluviitoga tunisiensis	GCF_000953715.1	Defluviitoga	Thermotogota	MEP
1069	Dehalobacter restrictus	GCF_009796305.1	Dehalobacter	Bacillota	MEP
1070	Dehalobacterium formicoaceticum	GCF_002224645.1	Dehalobacterium	Bacillota	MEP
1071	Dehalococcoides mccartyi CG4	GCF_000830905.1	Dehalococcoides	Chloroflexota	MEP
1072	Dehalogenimonas formicexedens	GCF_001953175.1	Dehalogenimonas	Chloroflexota	MEP
1073	Deinococcus actinosclerus	GCF_001507665.1	Deinococcus	Deinococcota	MEP
1074	Deinococcus aetherius	GCF_025997855.1	Deinococcus	Deinococcota	MEP
1075	Deinococcus aquaticus	GCF_028622095.1	Deinococcus	Deinococcota	MEP
1076	Deinococcus deserti VCD115	GCF_000020685.1	Deinococcus	Deinococcota	MEP
1077	Deinococcus ficus	GCF_003444775.1	Deinococcus	Deinococcota	MEP
1078	Deinococcus geothermalis DSM 11300	GCF_000196275.1	Deinococcus	Deinococcota	MEP
1079	Deinococcus gobiensis I-0	GCF_000252445.1	Deinococcus	Deinococcota	MEP
1080	Deinococcus irradiatisoli	GCF_003173015.1	Deinococcus	Deinococcota	MEP
1081	Deinococcus maricopensis DSM 21211	GCF_000186385.1	Deinococcus	Deinococcota	MEP
1082	Deinococcus peraridilitoris DSM 19664	GCF_000317835.1	Deinococcus	Deinococcota	MEP
1083	Deinococcus proteolyticus MRP	GCF_000190555.1	Deinococcus	Deinococcota	MEP
1084	Deinococcus psychrotolerans	GCF_003860465.1	Deinococcus	Deinococcota	MEP
1085	Deinococcus puniceus	GCF_001644565.1	Deinococcus	Deinococcota	MEP
1086	Deinococcus radiodurans R1 ATCC 13939 DSM 20539	GCF_020546685.1	Deinococcus	Deinococcota	MEP
1087	Deinococcus radiophilus	GCF_020889625.1	Deinococcus	Deinococcota	MEP
1088	Deinococcus radiopugnans	GCF_000800395.1	Deinococcus	Deinococcota	MEP
1089	Deinococcus rubellus	GCF_025244745.1	Deinococcus	Deinococcota	MEP
1090	Deinococcus soli ex Cha et al. 2016	GCF_001007995.1	Deinococcus	Deinococcota	MEP
1091	Deinococcus wulumuqiensis R12	GCF_011067105.1	Deinococcus	Deinococcota	MEP
1092	Delftia acidovorans SPH-1	GCF_000018665.1	Delftia	Pseudomonadota	MEP
1093	Delftia lacustris	GCF_016027815.1	Delftia	Pseudomonadota	MEP
1094	Denitratisoma oestradiolicum	GCF_902813185.1	Denitratisoma	Pseudomonadota	MEP
1095	Denitrobacterium detoxificans	GCF_001643775.1	Denitrobacterium	Actinomycetota	MEP
1096	Denitrovibrio acetiphilus DSM 12809	GCF_000025725.1	Denitrovibrio	Deferribacterota	MEP
1097	Dermabacter vaginalis	GCF_001678905.1	Dermabacter	Actinomycetota	MEV
1098	Dermacoccus nishinomiyaensis	GCF_000725405.1	Dermacoccus	Actinomycetota	MEP
1099	Dermatophilus congolensis	GCF_900187045.1	Dermatophilus	Actinomycetota	MEP
1100	Desulfarculus baarsii DSM 2075	GCF_000143965.1	Desulfarculus	Desulfobacterota	MEP
1101	Desulfatibacillum aliphaticivorans	GCF_000021905.1	Desulfatibacillum	Thermodesulfobacteriota	MEP
1102	Desulfitobacterium dehalogenans ATCC 51507	GCF_000243155.2	Desulfitobacterium	Bacillota	MEP
1103	Desulfitobacterium dichloroeliminans LMG P-21439	GCF_000243135.2	Desulfitobacterium	Bacillota	MEP
1104	Desulfitobacterium hafniense DCB-2	GCF_000021925.1	Desulfitobacterium	Bacillota	MEP
1105	Desulfitobacterium metallireducens DSM 15288	GCF_000231405.2	Desulfitobacterium	Bacillota	MEP
1106	Desulfobacca acetoxidans DSM 11109	GCF_000195295.1	Desulfobacca	Desulfobacterota	MEP
1107	Desulfobacula toluolica Tol2	GCF_000307105.1	Desulfobacula	Desulfobacterota	MEP
1108	Desulfobulbus oligotrophicus	GCF_016446285.1	Desulfobulbus	Desulfobacterota	MEP
1109	Desulfobulbus oralis	GCF_002952055.1	Desulfobulbus	Desulfobacterota	MEP
1110	Desulfobulbus propionicus DSM 2032	GCF_000186885.1	Desulfobulbus	Desulfobacterota	MEP
1111	Desulfocapsa sulfexigens DSM 10523	GCF_000341395.1	Desulfocapsa	Desulfobacterota	MEP
1112	Desulfococcus multivorans	GCF_002009335.2	Desulfococcus	Thermodesulfobacteriota	MEP
1113	Desulfocurvibacter africanus subsp. africanus str. Walvis Bay	GCF_000212675.2	Desulfocurvibacter	Thermodesulfobacteriota	MEP
1114	Desulfofarcimen acetoxidans DSM 771	GCF_000024205.1	Desulfofarcimen	Bacillota	MEP
1115	Desulfoglaeba alkanexedens ALDC	GCF_005377625.1	Desulfoglaeba	Desulfobacterota	MEP
1116	Desulfohalobium retbaense DSM 5692	GCF_000024325.1	Desulfohalobium	Desulfobacterota	MEP
1117	Desulfolithobacter dissulfuricans	GCF_025998535.1	Desulfolithobacter	Thermodesulfobacteriota	MEP
1118	Desulfoluna limicola	GCF_021654575.1	Desulfoluna	Thermodesulfobacteriota	MEP
1119	Desulfolutivibrio sulfoxidireducens	GCF_013376475.1	Desulfolutivibrio	Desulfobacterota	MEP
1120	Desulfomarina profundi	GCF_019703855.1	Desulfomarina	Thermodesulfobacteriota	MEP
1121	Desulfomicrobium baculatum DSM 4028	GCF_000023225.1	Desulfomicrobium	Desulfobacterota	MEP
1122	Desulfomicrobium orale DSM 12838	GCF_001553625.1	Desulfomicrobium	Desulfobacterota	MEP
1123	Desulfomonile tiedjei DSM 6799	GCF_000266945.1	Desulfomonile	Desulfobacterota	MEP
1124	Desulfonema limicola	GCF_017377355.1	Desulfonema	Thermodesulfobacteriota	MEP
1125	Desulfonema magnum	GCF_017377395.1	Desulfonema	Thermodesulfobacteriota	MEP
1126	Desulforamulus ferrireducens	GCF_002005145.1	Desulforamulus	Desulfobacterota	MEP
1127	Desulforamulus reducens MI-1	GCF_000016165.1	Desulforamulus	Desulfobacterota	MEP
1128	Desulforamulus ruminis DSM 2154	GCF_000215085.1	Desulforamulus	Desulfobacterota	MEP
1129	Desulforapulum autotrophicum HRM2	GCF_000020365.1	Desulforapulum	Desulfobacterota	MEP
1130	Desulfosarcina alkanivorans	GCF_009688945.1	Desulfosarcina	Desulfobacterota	MEP
1131	Desulfosarcina ovata subsp. sediminis	GCF_009688985.1	Desulfosarcina	Desulfobacterota	MEP
1132	Desulfosarcina widdelii	GCF_009688965.1	Desulfosarcina	Desulfobacterota	MEP
1133	Desulfoscipio gibsoniae DSM 7213	GCF_000233715.2	Desulfoscipio	Bacillota	MEP
1134	Desulfosediminicola flagellatus	GCF_005116655.2	Desulfosediminicola	Thermodesulfobacteriota	MEP
1135	Desulfosediminicola ganghwensis	GCF_005116675.2	Desulfosediminicola	Thermodesulfobacteriota	MEP
1136	Desulfosporosinus acidiphilus SJ4	GCF_000255115.2	Desulfosporosinus	Bacillota	MEP
1137	Desulfosporosinus meridiei DSM 13257	GCF_000231385.2	Desulfosporosinus	Bacillota	MEP
1138	Desulfosporosinus orientis DSM 765	GCF_000235605.1	Desulfosporosinus	Bacillota	MEP
1139	Desulfosudis oleivorans Hxd3	GCF_000018405.1	Desulfosudis	Desulfobacterota	MEP
1140	Desulfotalea psychrophila LSv54	GCF_000025945.1	Desulfotalea	Desulfobacterota	MEP
1141	Desulfovibrio desulfuricans	GCF_017815575.1	Desulfovibrio	Desulfobacterota	MEP
1142	Desulfovibrio fairfieldensis	GCF_001553605.1	Desulfovibrio	Desulfobacterota	MEP
1143	Desulfovibrio ferrophilus	GCF_003966735.1	Desulfovibrio	Desulfobacterota	MEP
1144	Desulfovibrio mangrovi	GCF_026230175.1	Desulfovibrio	Desulfobacterota	MEP
1145	Desulfovibrio sulfodismutans DSM 3696	GCF_013376455.1	Desulfovibrio	Desulfobacterota	MEP
1146	Desulfovibrio vulgaris DP4	GCF_000015485.1	Desulfovibrio	Desulfobacterota	MEP
1147	Desulfurispirillum indicum S5	GCF_000177635.2	Desulfurispirillum	Chrysiogenota	MEP
1148	Desulfurivibrio alkaliphilus AHT 2	GCF_000092205.1	Desulfurivibrio	Desulfobacterota	MEP
1149	Desulfurobacterium thermolithotrophum DSM 11699	GCF_000191045.1	Desulfurobacterium	Aquificota	MEP
1150	Desulfuromonas soudanensis	GCF_001278055.1	Desulfuromonas	Desulfobacterota	MEP
1151	Desulfuromonas versatilis	GCF_019704135.1	Desulfuromonas	Desulfobacterota	MEP
1152	Devosia beringensis	GCF_014926585.1	Devosia	Pseudomonadota	MEP
1153	Devosia ginsengisoli	GCF_007859655.1	Devosia	Pseudomonadota	MEP
1154	Devosia salina	GCF_019504385.1	Devosia	Pseudomonadota	MEP
1155	Devriesea agamarum	GCF_900070355.1	Devriesea	Actinomycetota	MEP
1156	Dialister hominis	GCF_007164725.1	Dialister	Bacillota	MEP
1157	Dialister massiliensis	GCF_900343095.1	Dialister	Bacillota	MEP
1158	Diaphorobacter aerolatus	GCF_014489535.1	Diaphorobacter	Pseudomonadota	MEP
1159	Diaphorobacter nitroreducens	GCF_002214645.1	Diaphorobacter	Pseudomonadota	MEP
1160	Diaphorobacter ruginosibacter	GCF_014395975.1	Diaphorobacter	Pseudomonadota	MEP
1161	Dichelobacter nodosus VCS1703A	GCF_000015345.1	Dichelobacter	Pseudomonadota	MEV
1162	Dickeya aquatica	GCF_900095885.1	Dickeya	Pseudomonadota	MEP
1163	Dickeya chrysanthemi Ech1591	GCF_000023565.1	Dickeya	Pseudomonadota	MEP
1164	Dickeya dadantii 3937	GCF_000147055.1	Dickeya	Pseudomonadota	MEP
1165	Dickeya dianthicola	GCF_003403135.1	Dickeya	Pseudomonadota	MEP
1166	Dickeya fangzhongdai	GCF_002812485.1	Dickeya	Pseudomonadota	MEP
1167	Dickeya parazeae Ech586	GCF_000025065.1	Dickeya	Pseudomonadota	MEP
1168	Dickeya poaceiphila	GCF_007858975.2	Dickeya	Pseudomonadota	MEP
1169	Dickeya solani	GCF_002846995.1	Dickeya	Pseudomonadota	MEP
1170	Dickeya zeae	GCF_002887555.1	Dickeya	Pseudomonadota	MEP
1171	Dictyoglomus thermophilum H-6-12	GCF_000020965.1	Dictyoglomus	Dictyoglomota	MEP
1172	Dictyoglomus turgidum DSM 6724	GCF_000021645.1	Dictyoglomus	Dictyoglomota	MEP
1173	Dietzia lutea	GCF_003096075.1	Dietzia	Actinomycetota	MEP
1174	Dietzia psychralcaliphila	GCF_003096095.1	Dietzia	Actinomycetota	MEP
1175	Dietzia timorensis	GCF_001659785.1	Dietzia	Actinomycetota	MEV
1176	Dinoroseobacter shibae DFL 12 DSM 16493	GCF_000018145.1	Dinoroseobacter	Pseudomonadota	MEP
1177	Dissulfurimicrobium hydrothermale	GCF_022026155.1	Dissulfurimicrobium	Pseudomonadota	MEP
1178	Dissulfurispira thermophila	GCF_014701235.1	Dissulfurispira	Nitrospirota	MEP
1179	Dokdonella koreensis DS-123	GCF_001632775.1	Dokdonella	Pseudomonadota	MEP
1180	Dokdonia donghaensis DSW-1	GCF_001653755.1	Dokdonia	Bacteroidota	MEV
1181	Dolichospermum flos-aquae CCAP 1403 13F	GCF_012516395.1	Dolichospermum	Cyanobacteriota	MEP
1182	Dolichospermum heterosporum TAC447 Dolichospermum sp. NIES-1697	GCF_024584745.1	Dolichospermum	Cyanobacteriota	MEP
1183	Dongshaea marina	GCF_003072645.1	Dongshaea	Pseudomonadota	MEP
1184	Draconibacterium halophilum	GCF_010448835.1	Draconibacterium	Bacteroidota	MEP
1185	Duffyella gerundensis	GCF_020342335.1	Duffyella	Pseudomonadota	MEP
1186	Duganella dendranthematis	GCF_012849375.1	Duganella	Pseudomonadota	MEP
1187	Duodenibacillus massiliensis human gut metagenome	GCF_928721995.1	Duodenibacillus	Pseudomonadota	MEP
1188	Dyadobacter chenhuakuii	GCF_023821985.2	Dyadobacter	Bacteroidota	MEP
1189	Dyadobacter chenwenxiniae	GCF_022869785.1	Dyadobacter	Bacteroidota	MEP
1190	Dyadobacter fanqingshengii	GCF_023822005.2	Dyadobacter	Bacteroidota	MEP
1191	Dyadobacter fermentans DSM 18053	GCF_000023125.1	Dyadobacter	Bacteroidota	MEP
1192	Dyadobacter sandarakinus	GCF_016894445.1	Dyadobacter	Bacteroidota	MEP
1193	Dyella caseinilytica	GCF_016865235.1	Dyella	Pseudomonadota	MEV
1194	Dyella telluris	GCF_014297575.1	Dyella	Pseudomonadota	MEP
1195	Dyella thiooxydans	GCF_001641285.1	Dyella	Pseudomonadota	MEP
1196	Echinicola marina	GCF_020463795.1	Echinicola	Bacteroidota	MEP
1197	Echinicola rosea	GCF_005281475.1	Echinicola	Bacteroidota	MEP
1198	Echinicola soli	GCF_006575665.1	Echinicola	Bacteroidota	MEP
1199	Echinicola strongylocentroti	GCF_003260975.1	Echinicola	Bacteroidota	MEP
1200	Echinicola vietnamensis DSM 17526	GCF_000325705.1	Echinicola	Bacteroidota	MEP
1201	Edaphobacter flagellatus	GCF_025264665.1	Edaphobacter	Acidobacteriota	MEP
1202	Edaphobacter lichenicola	GCF_025264645.1	Edaphobacter	Acidobacteriota	MEP
1203	Edwardsiella anguillarum ET080813	GCF_000264765.2	Edwardsiella	Pseudomonadota	MEP
1204	Edwardsiella hoshinae	GCF_016026395.1	Edwardsiella	Pseudomonadota	MEP
1205	Edwardsiella ictaluri	GCF_003074995.2	Edwardsiella	Pseudomonadota	MEP
1206	Edwardsiella piscicida	GCF_021733145.1	Edwardsiella	Pseudomonadota	MEP
1207	Edwardsiella tarda	GCF_002504285.1	Edwardsiella	Pseudomonadota	MEP
1208	Effusibacillus dendaii	GCF_015097055.1	Effusibacillus	Bacillota	MEP
1209	Eggerthella guodeyinii	GCF_009834925.2	Eggerthella	Actinomycetota	MEP
1210	Eggerthella lenta	GCF_021378605.1	Eggerthella	Actinomycetota	MEP
1211	Egibacter rhizosphaerae	GCF_004322855.1	Egibacter	Actinomycetota	MEP
1212	Egicoccus halophilus	GCF_004300825.1	Egicoccus	Actinomycetota	MEP
1213	Ehrlichia canis str. Jake	GCF_000012565.1	Ehrlichia	Pseudomonadota	MEP
1214	Ehrlichia chaffeensis str. West Paces	GCF_000632965.1	Ehrlichia	Pseudomonadota	MEP
1215	Ehrlichia muris AS145	GCF_000508225.1	Ehrlichia	Pseudomonadota	MEP
1216	Ehrlichia ruminantium heartwater rickettsia	GCF_013460375.1	Ehrlichia	Pseudomonadota	MEP
1217	Eikenella corrodens	GCF_900187105.1	Eikenella	Pseudomonadota	MEP
1218	Eikenella exigua	GCF_008805035.1	Eikenella	Pseudomonadota	MEP
1219	Elioraea tepida	GCF_019203965.1	Elioraea	Pseudomonadota	MEP
1220	Elizabethkingia anophelis R26	GCF_002023665.2	Elizabethkingia	Bacteroidota	MEV
1221	Elizabethkingia bruuniana	GCF_016599835.1	Elizabethkingia	Bacteroidota	MEV
1222	Elizabethkingia meningoseptica	GCF_002022145.1	Elizabethkingia	Bacteroidota	MEV
1223	Elusimicrobium minutum Pei191	GCF_000020145.1	Elusimicrobium	Elusimicrobiota	MEP
1224	Empedobacter falsenii	GCF_013488205.1	Empedobacter	Bacteroidota	MEV
1225	Empedobacter stercoris	GCF_014621655.1	Empedobacter	Bacteroidota	MEV
1226	Endomicrobium proavitum	GCF_001027545.1	Endomicrobium	Elusimicrobiota	MEP
1227	Endozoicomonas euniceicola	GCF_025562755.1	Endozoicomonas	Pseudomonadota	MEP
1228	Ensifer adhaerens Sinorhizobium morelense Ensifer morelensis	GCF_000697965.2	Ensifer	Pseudomonadota	MEP
1229	Ensifer sojae CCBAU 05684	GCF_002288525.1	Ensifer	Pseudomonadota	MEP
1230	Enterobacter asburiae	GCF_007035805.1	Enterobacter	Pseudomonadota	MEP
1231	Enterobacter bugandensis	GCF_015137655.1	Enterobacter	Pseudomonadota	MEP
1232	Enterobacter chengduensis	GCF_001984825.2	Enterobacter	Pseudomonadota	MEP
1233	Enterobacter hormaechei	GCF_019048625.1	Enterobacter	Pseudomonadota	MEP
1234	Enterobacter huaxiensis	GCF_003594935.2	Enterobacter	Pseudomonadota	MEP
1235	Enterobacter lignolyticus	GCF_001461805.1	Enterobacter	Pseudomonadota	MEP
1236	Enterobacter ludwigii	GCF_001750725.1	Enterobacter	Pseudomonadota	MEP
1237	Enterobacter mori	GCF_022014715.1	Enterobacter	Pseudomonadota	MEP
1238	Enterobacter oligotrophicus	GCF_009176645.1	Enterobacter	Pseudomonadota	MEP
1239	Enterobacter roggenkampii	GCF_001729805.1	Enterobacter	Pseudomonadota	MEP
1240	Enterobacter sichuanensis	GCF_009036245.1	Enterobacter	Pseudomonadota	MEP
1241	Enterobacter soli	GCF_000224675.1	Enterobacter	Pseudomonadota	MEP
1242	Enterobacteriaceae endosymbiont of Macroplea mutica	GCF_012571345.1	Enterobacteriaceae	Pseudomonadota	Neither
1243	Enterobacteriaceae endosymbiont of Plateumaris pusilla	GCF_012562765.1	Enterobacteriaceae	Pseudomonadota	Neither
1244	Enterocloster bolteae	GCF_002234575.2	Enterocloster	Bacillota	MEP
1245	Enterococcus casseliflavus EC20	GCF_000157355.2	Enterococcus	Bacillota	Both
1246	Enterococcus cecorum	GCF_900474605.1	Enterococcus	Bacillota	MEV
1247	Enterococcus durans	GCF_002277935.1	Enterococcus	Bacillota	Both
1248	Enterococcus faecium	GCF_009734005.1	Enterococcus	Bacillota	Both
1249	Enterococcus gilvus	GCF_003343305.1	Enterococcus	Bacillota	MEV
1250	Enterococcus hirae	GCF_002278015.2	Enterococcus	Bacillota	Both
1251	Enterococcus innesii	GCF_022846515.1	Enterococcus	Bacillota	MEV
1252	Enterococcus lactis	GCF_019343125.1	Enterococcus	Bacillota	Both
1253	Enterococcus mundtii	GCF_002813755.1	Enterococcus	Bacillota	Both
1254	Enterococcus raffinosus	GCF_019175485.1	Enterococcus	Bacillota	Both
1255	Enterococcus saigonensis	GCF_011397115.1	Enterococcus	Bacillota	MEV
1256	Enterococcus thailandicus	GCF_002290025.1	Enterococcus	Bacillota	MEV
1257	Enterococcus wangshanyuanii	GCF_002197645.1	Enterococcus	Bacillota	Both
1258	Entomobacter blattae	GCF_014672835.1	Entomobacter	Pseudomonadota	MEP
1259	Entomomonas asaccharolytica	GCF_016653615.1	Entomomonas	Pseudomonadota	MEP
1260	Entomomonas moraniae	GCF_003991975.1	Entomomonas	Pseudomonadota	MEP
1261	Entomoplasma freundtii	GCF_002804205.1	Entomoplasma	Mycoplasmatota	Neither
1262	Entomospira culicis	GCF_028748145.1	Entomospira	Spirochaetota	MEP
1263	Ephemeroptericola cinctiostellae	GCF_003339525.1	Ephemeroptericola	Pseudomonadota	MEP
1264	Epidermidibacterium keratini	GCF_009834025.1	Epidermidibacterium	Actinomycetota	MEP
1265	Epilithonimonas vandammei	GCF_003860525.1	Epilithonimonas	Bacteroidota	MEV
1266	Erwinia amylovora CFBP1430	GCF_000091565.1	Erwinia	Pseudomonadota	MEP
1267	Erwinia billingiae Eb661	GCF_000196615.1	Erwinia	Pseudomonadota	MEP
1268	Erwinia persicina	GCF_019844095.1	Erwinia	Pseudomonadota	MEP
1269	Erwinia pyrifoliae	GCF_002952315.1	Erwinia	Pseudomonadota	MEP
1270	Erwinia rhapontici	GCF_020683125.1	Erwinia	Pseudomonadota	MEP
1271	Erwinia tasmaniensis Et1 99	GCF_000026185.1	Erwinia	Pseudomonadota	MEP
1272	Erwinia tracheiphila	GCF_021365465.1	Erwinia	Pseudomonadota	MEP
1273	Erysipelothrix inopinata	GCF_014396165.1	Erysipelothrix	Bacillota	MEV
1274	Erysipelothrix larvae	GCF_001545095.1	Erysipelothrix	Bacillota	MEV
1275	Erysipelothrix piscisicarius	GCF_003931795.1	Erysipelothrix	Bacillota	MEV
1276	Erysipelothrix rhusiopathiae	GCF_900637845.1	Erysipelothrix	Bacillota	MEV
1277	Erythrobacter aurantius	GCF_023823125.1	Erythrobacter	Pseudomonadota	MEP
1278	Erythrobacter aureus	GCF_003355455.1	Erythrobacter	Pseudomonadota	MEP
1279	Erythrobacter litoralis	GCF_001719165.1	Erythrobacter	Pseudomonadota	MEP
1280	Erythrobacter mangrovi	GCF_013260645.1	Erythrobacter	Pseudomonadota	MEP
1281	Erythrobacter neustonensis	GCF_001663175.1	Erythrobacter	Pseudomonadota	MEP
1282	Escherichia albertii	GCF_016904755.1	Escherichia	Pseudomonadota	MEP
1283	Escherichia coli O157:H7 str. Sakai	GCF_000008865.2	Escherichia	Pseudomonadota	MEP
1284	Escherichia coli str. K-12 substr. MG1655	GCF_000005845.2	Escherichia	Pseudomonadota	MEP
1285	Escherichia fergusonii	GCF_020097475.1	Escherichia	Pseudomonadota	MEP
1286	Ethanoligenens harbinense YUAN-3	GCF_000178115.2	Ethanoligenens	Bacillota	MEP
1287	Eubacterium callanderi	GCF_000152245.2	Eubacterium	Bacillota	MEP
1288	Eubacterium eligens ATCC 27750	GCF_000146185.1	Eubacterium	Bacillota	MEP
1289	Eubacterium limosum	GCF_000807675.2	Eubacterium	Bacillota	MEP
1290	Eubacterium maltosivorans	GCF_002441855.2	Eubacterium	Bacillota	MEP
1291	Eubacterium sp. NSJ-61	GCF_014337235.1	Eubacterium	Bacillota	MEP
1292	Euhalothece natronophila Z-M001	GCF_007904085.1	Euhalothece	Cyanobacteriota	MEP
1293	Euzebya pacifica	GCF_003344865.1	Euzebya	Actinomycetota	MEP
1294	Euzebyella marina	GCF_003687485.1	Euzebyella	Bacteroidota	MEV
1295	Evansella cellulosilytica DSM 2522	GCF_000177235.2	Evansella	Bacillota	MEP
1296	Exiguobacterium acetylicum	GCF_018604565.1	Exiguobacterium	Bacillota	MEP
1297	Exiguobacterium alkaliphilum	GCF_018138125.1	Exiguobacterium	Bacillota	MEP
1298	Exiguobacterium profundum	GCF_029026745.1	Exiguobacterium	Bacillota	MEP
1299	Exiguobacterium sibiricum 255-15	GCF_000019905.1	Exiguobacterium	Bacillota	MEP
1300	Ezakiella massiliensis	GCF_900120165.1	Ezakiella	Bacillota	MEP
1301	Faecalibacillus intestinalis	GCF_015097455.1	Faecalibacillus	Bacillota	MEP
1302	Faecalibacter bovis	GCF_017948305.1	Faecalibacter	Bacteroidota	MEV
1303	Faecalibacterium duncaniae	GCF_010509575.1	Faecalibacterium	Bacillota	MEP
1304	Faecalibaculum rodentium	GCF_001564455.1	Faecalibaculum	Bacillota	MEP
1305	Falsihalocynthiibacter arcticus	GCF_000812665.2	Falsihalocynthiibacter	Pseudomonadota	MEP
1306	Fastidiosipila sanguinis	GCF_002998295.1	Fastidiosipila	Bacillota	MEV
1307	Fenollaria massiliensis	GCF_023347705.1	Fenollaria	Bacillota	MEP
1308	Ferribacterium limneticum	GCF_020510565.1	Ferribacterium	Pseudomonadota	MEP
1309	Ferrigenium kumadai	GCF_018324385.1	Ferrigenium	Pseudomonadota	MEP
1310	Ferrimonas balearica DSM 9799	GCF_000148645.1	Ferrimonas	Pseudomonadota	MEP
1311	Ferrimonas lipolytica	GCF_012295575.1	Ferrimonas	Pseudomonadota	MEP
1312	Ferriphaselus amnicola	GCF_000974685.2	Ferriphaselus	Pseudomonadota	MEP
1313	Ferrovibrio terrae	GCF_007197755.1	Ferrovibrio	Pseudomonadota	MEP
1314	Ferrovum myxofaciens stalactite biofilm	GCF_013181415.1	Ferrovum	Pseudomonadota	MEP
1315	Ferruginibacter albus	GCF_020042285.1	Ferruginibacter	Bacteroidota	MEP
1316	Ferruginibacter lapsinanis	GCF_020783315.1	Ferruginibacter	Bacteroidota	MEP
1317	Fervidibacillus albus	GCF_026547225.1	Fervidibacillus	Bacillota	MEP
1318	Fervidibacillus halotolerans	GCF_026547205.1	Fervidibacillus	Bacillota	MEP
1319	Fervidobacterium nodosum Rt17-B1	GCF_000017545.1	Fervidobacterium	Thermotogota	MEP
1320	Fervidobacterium pennivorans DSM 9078	GCF_000235405.2	Fervidobacterium	Thermotogota	MEP
1321	Fibrobacter succinogenes subsp. succinogenes S85	GCF_000146505.1	Fibrobacter	Fibrobacterota	MEP
1322	Fictibacillus phosphorivorans	GCF_001629705.1	Fictibacillus	Bacillota	MEP
1323	Filifactor alocis ATCC 35896	GCF_000163895.2	Filifactor	Bacillota	MEP
1324	Filimonas lacunae	GCF_002355595.1	Filimonas	Bacteroidota	MEP
1325	Fimbriimonas ginsengisoli Gsoil 348	GCF_000724625.1	Fimbriimonas	Armatimonadota	MEP
1326	Flagellatimonas centrodinii	GCF_016918765.2	Flagellatimonas	Pseudomonadota	MEP
1327	Flammeovirga kamogawensis	GCF_018736065.1	Flammeovirga	Bacteroidota	MEP
1328	Flammeovirga pectinis	GCF_003970675.1	Flammeovirga	Bacteroidota	MEP
1329	Flammeovirga yaeyamensis	GCF_018736045.1	Flammeovirga	Bacteroidota	MEP
1330	Flaviflexus ciconiae	GCF_003971195.1	Flaviflexus	Actinomycetota	Both
1331	Flaviflexus equikiangi	GCF_014069875.1	Flaviflexus	Actinomycetota	Both
1332	Flaviflexus salsibiostraticola	GCF_003952265.1	Flaviflexus	Actinomycetota	Both
1333	Flavihumibacter rivuli	GCF_018595685.2	Flavihumibacter	Bacteroidota	MEP
1334	Flavisolibacter ginsenosidimutans	GCF_007970805.1	Flavisolibacter	Bacteroidota	MEP
1335	Flavisolibacter tropicus	GCF_001644645.1	Flavisolibacter	Bacteroidota	MEP
1336	Flavivirga eckloniae	GCF_002886045.1	Flavivirga	Bacteroidota	MEV
1337	Flavobacterium album	GCF_003096035.1	Flavobacterium	Bacteroidota	MEV
1338	Flavobacterium alkalisoli	GCF_008000935.1	Flavobacterium	Bacteroidota	MEV
1339	Flavobacterium ammonificans	GCF_020885975.1	Flavobacterium	Bacteroidota	MEV
1340	Flavobacterium ammoniigenes	GCF_020886055.1	Flavobacterium	Bacteroidota	MEV
1341	Flavobacterium anhuiense	GCF_001705175.1	Flavobacterium	Bacteroidota	MEV
1342	Flavobacterium arcticum	GCF_003344925.1	Flavobacterium	Bacteroidota	MEV
1343	Flavobacterium azooxidireducens	GCF_023195775.1	Flavobacterium	Bacteroidota	MEV
1344	Flavobacterium branchiophilum FL-15	GCF_000253275.1	Flavobacterium	Bacteroidota	MEV
1345	Flavobacterium channae	GCF_021172165.1	Flavobacterium	Bacteroidota	MEV
1346	Flavobacterium collinsii	GCF_946903285.1	Flavobacterium	Bacteroidota	MEV
1347	Flavobacterium columnare	GCF_014844295.1	Flavobacterium	Bacteroidota	MEV
1348	Flavobacterium commune	GCF_001857965.1	Flavobacterium	Bacteroidota	MEV
1349	Flavobacterium covae	GCF_001534645.1	Flavobacterium	Bacteroidota	MEV
1350	Flavobacterium crassostreae	GCF_001831475.1	Flavobacterium	Bacteroidota	MEV
1351	Flavobacterium crocinum	GCF_003122385.1	Flavobacterium	Bacteroidota	MEV
1352	Flavobacterium cyclinae	GCF_021172145.1	Flavobacterium	Bacteroidota	MEV
1353	Flavobacterium endoglycinae	GCF_017352115.1	Flavobacterium	Bacteroidota	MEV
1354	Flavobacterium faecale	GCF_003076455.1	Flavobacterium	Bacteroidota	MEV
1355	Flavobacterium fluviale	GCF_003312915.1	Flavobacterium	Bacteroidota	MEV
1356	Flavobacterium gilvum	GCF_001761465.1	Flavobacterium	Bacteroidota	MEV
1357	Flavobacterium humidisoli	GCF_023272795.1	Flavobacterium	Bacteroidota	MEV
1358	Flavobacterium indicum GPTSA100-9 DSM 17447	GCF_000455605.1	Flavobacterium	Bacteroidota	MEV
1359	Flavobacterium inviolabile	GCF_013389455.1	Flavobacterium	Bacteroidota	MEV
1360	Flavobacterium johnsoniae UW101	GCF_000016645.1	Flavobacterium	Bacteroidota	MEV
1361	Flavobacterium jumunjinense	GCF_021650975.2	Flavobacterium	Bacteroidota	MEV
1362	Flavobacterium kingsejongi	GCF_003076475.1	Flavobacterium	Bacteroidota	MEV
1363	Flavobacterium litorale	GCF_019613795.1	Flavobacterium	Bacteroidota	MEV
1364	Flavobacterium magnum	GCF_003055625.1	Flavobacterium	Bacteroidota	MEV
1365	Flavobacterium nackdongense	GCF_004355225.1	Flavobacterium	Bacteroidota	MEV
1366	Flavobacterium nitrogenifigens	GCF_008369745.1	Flavobacterium	Bacteroidota	MEV
1367	Flavobacterium pallidum	GCF_003097535.1	Flavobacterium	Bacteroidota	MEV
1368	Flavobacterium panici	GCF_024499525.1	Flavobacterium	Bacteroidota	MEV
1369	Flavobacterium psychrophilum	GCF_013343195.2	Flavobacterium	Bacteroidota	MEV
1370	Flavobacterium sangjuense	GCF_004797125.1	Flavobacterium	Bacteroidota	MEV
1371	Flavobacterium sediminilitoris	GCF_023008245.1	Flavobacterium	Bacteroidota	MEV
1372	Flavobacterium sediminis	GCF_003148385.1	Flavobacterium	Bacteroidota	MEV
1373	Flavonifractor plautii	GCF_010508875.1	Flavonifractor	Bacillota	MEP
1374	Flexistipes sinusarabici DSM 4947	GCF_000218625.1	Flexistipes	Deferribacterota	MEP
1375	Flocculibacter collagenilyticus	GCF_016469335.1	Flocculibacter	Pseudomonadota	MEP
1376	Fluviibacter phosphoraccumulans	GCF_009938305.1	Fluviibacter	Pseudomonadota	MEP
1377	Fluviicola taffensis DSM 16823	GCF_000194605.1	Fluviicola	Bacteroidota	Both
1378	Formicincola oecophyllae	GCF_006542395.2	Formicincola	Pseudomonadota	MEP
1379	Formosa sediminum	GCF_007197735.1	Formosa	Bacteroidota	MEV
1380	Francisella adeliensis	GCF_003290445.1	Francisella	Pseudomonadota	MEP
1381	Francisella frigiditurris	GCF_001880225.1	Francisella	Pseudomonadota	MEP
1382	Francisella halioticida	GCF_002211785.1	Francisella	Pseudomonadota	MEP
1383	Francisella hispaniensis	GCF_000195555.1	Francisella	Pseudomonadota	MEP
1384	Francisella marina	GCF_008369785.1	Francisella	Pseudomonadota	MEP
1385	Francisella opportunistica	GCF_003347095.1	Francisella	Pseudomonadota	MEP
1386	Francisella orientalis LADL 07-285A	GCF_000505725.1	Francisella	Pseudomonadota	MEP
1387	Francisella persica ATCC VR-331	GCF_001275365.1	Francisella	Pseudomonadota	MEP
1388	Francisella philomiragia	GCF_018135955.1	Francisella	Pseudomonadota	MEP
1389	Francisella salimarina	GCF_018972105.1	Francisella	Pseudomonadota	MEP
1390	Francisella salina	GCF_000219045.1	Francisella	Pseudomonadota	MEP
1391	Francisella tularensis subsp. novicida D9876	GCF_000833355.1	Francisella	Pseudomonadota	MEP
1392	Francisella uliginis	GCF_001895265.1	Francisella	Pseudomonadota	MEP
1393	Frankia alni ACN14a	GCF_000058485.1	Frankia	Actinomycetota	MEP
1394	Frankia casuarinae	GCF_000013345.1	Frankia	Actinomycetota	MEP
1395	Frateuria aurantia DSM 6220	GCF_000242255.2	Frateuria	Pseudomonadota	MEP
1396	Frateuria edaphi	GCF_021117405.1	Frateuria	Pseudomonadota	MEP
1397	Frateuria soli	GCF_021117385.1	Frateuria	Pseudomonadota	MEP
1398	Frederiksenia canicola	GCF_011455495.1	Frederiksenia	Pseudomonadota	MEP
1399	Frigidibacter mobilis	GCF_001620265.1	Frigidibacter	Pseudomonadota	MEP
1400	Frigoriglobus tundricola	GCF_013128195.2	Frigoriglobus	Planctomycetota	MEP
1401	Frischella perrara	GCF_000807275.1	Frischella	Pseudomonadota	MEP
1402	Fructilactobacillus carniphilus	GCF_024029675.1	Fructilactobacillus	Bacillota	MEV
1403	Fructilactobacillus cliffordii	GCF_024029595.1	Fructilactobacillus	Bacillota	MEV
1404	Fructilactobacillus hinvesii	GCF_024029435.1	Fructilactobacillus	Bacillota	MEV
1405	Fructilactobacillus ixorae	GCF_024029915.1	Fructilactobacillus	Bacillota	MEV
1406	Fructilactobacillus lindneri	GCF_001702115.1	Fructilactobacillus	Bacillota	MEV
1407	Fructilactobacillus myrtifloralis	GCF_024029335.1	Fructilactobacillus	Bacillota	MEV
1408	Fructilactobacillus sanfranciscensis	GCF_009496975.1	Fructilactobacillus	Bacillota	MEV
1409	Fructobacillus americanaquae	GCF_024029775.1	Fructobacillus	Bacillota	MEV
1410	Fuerstiella marisgermanici	GCF_001983935.1	Fuerstiella	Planctomycetota	MEP
1411	Fulvivirga lutea	GCF_017068455.1	Fulvivirga	Bacteroidota	MEP
1412	Furfurilactobacillus rossiae	GCF_013394005.1	Furfurilactobacillus	Bacillota	MEV
1413	Fuscovulum blasticum	GCF_003071405.1	Fuscovulum	Pseudomonadota	MEP
1414	Fusobacterium animalis	GCF_001296145.1	Fusobacterium	Fusobacteriota	MEP
1415	Fusobacterium canifelinum	GCF_016724785.1	Fusobacterium	Fusobacteriota	MEP
1416	Fusobacterium gastrosuis	GCF_900095285.1	Fusobacterium	Fusobacteriota	MEP
1417	Fusobacterium gonidiaformans ATCC 25563	GCF_003019695.1	Fusobacterium	Fusobacteriota	MEP
1418	Fusobacterium hwasookii ChDC F206	GCF_001455085.1	Fusobacterium	Fusobacteriota	MEP
1419	Fusobacterium mortiferum ATCC 9817	GCF_003019315.1	Fusobacterium	Fusobacteriota	MEP
1420	Fusobacterium necrophorum subsp. funduliforme	GCF_003732525.1	Fusobacterium	Fusobacteriota	MEP
1421	Fusobacterium nucleatum subsp. nucleatum	GCF_003019295.1	Fusobacterium	Fusobacteriota	MEP
1422	Fusobacterium polymorphum	GCF_001457555.1	Fusobacterium	Fusobacteriota	MEP
1423	Fusobacterium pseudoperiodonticum	GCF_002763775.1	Fusobacterium	Fusobacteriota	MEP
1424	Fusobacterium sp. NSJ-57	GCF_014337255.1	Fusobacterium	Fusobacteriota	MEP
1425	Fusobacterium ulcerans	GCF_003019675.1	Fusobacterium	Fusobacteriota	MEP
1426	Fusobacterium varium ATCC 27725	GCF_003019655.1	Fusobacterium	Fusobacteriota	MEP
1427	Fusobacterium vincentii	GCF_019552005.1	Fusobacterium	Fusobacteriota	MEP
1428	Gallaecimonas mangrovi	GCF_003367375.1	Gallaecimonas	Pseudomonadota	MEP
1429	Gallionella capsiferriformans ES-2	GCF_000145255.1	Gallionella	Pseudomonadota	MEP
1430	Gemella haemolysans	GCF_900638055.1	Gemella	Bacillota	MEV
1431	Gemella morbillorum	GCF_009730315.1	Gemella	Bacillota	MEV
1432	Gemella sanguinis	GCF_009730295.1	Gemella	Bacillota	MEV
1433	Gemmata massiliana	GCF_901538265.1	Gemmata	Planctomycetota	MEP
1434	Gemmatimonas aurantiaca T-27	GCF_000010305.1	Gemmatimonas	Gemmatimonadota	MEP
1435	Gemmatimonas groenlandica	GCF_013004105.1	Gemmatimonas	Gemmatimonadota	MEP
1436	Gemmatimonas phototrophica	GCF_000695095.2	Gemmatimonas	Gemmatimonadota	MEP
1437	Gemmatirosa kalamazoonensis	GCF_000522985.1	Gemmatirosa	Gemmatimonadota	MEP
1438	Gemmobacter aquarius	GCF_003060865.1	Gemmobacter	Pseudomonadota	MEP
1439	Gemmobacter fulva	GCF_018798885.1	Gemmobacter	Pseudomonadota	MEP
1440	Geoalkalibacter subterraneus	GCF_000827125.1	Geoalkalibacter	Desulfobacterota	MEP
1441	Geobacillus kaustophilus HTA426	GCF_000009785.1	Geobacillus	Bacillota	MEP
1442	Geobacillus subterraneus	GCF_012295505.1	Geobacillus	Bacillota	MEP
1443	Geobacillus thermocatenulatus	GCF_002243665.1	Geobacillus	Bacillota	MEP
1444	Geobacillus thermodenitrificans	GCF_002072065.1	Geobacillus	Bacillota	MEP
1445	Geobacillus zalihae	GCF_014678925.1	Geobacillus	Bacillota	MEP
1446	Geobacter benzoatilyticus	GCF_017338855.1	Geobacter	Desulfobacterota	MEP
1447	Geobacter metallireducens GS-15	GCF_000012925.1	Geobacter	Desulfobacterota	MEP
1448	Geobacter pickeringii	GCF_000817955.1	Geobacter	Desulfobacterota	MEP
1449	Geobacter sulfurreducens PCA	GCF_000007985.2	Geobacter	Desulfobacterota	MEP
1450	Geodermatophilus obscurus DSM 43160	GCF_000025345.1	Geodermatophilus	Actinomycetota	MEP
1451	Geomonas nitrogeniifigens	GCF_019063885.1	Geomonas	Thermodesulfobacteriota	MEP
1452	Geomonas oryzisoli	GCF_018986915.1	Geomonas	Thermodesulfobacteriota	MEP
1453	Geomonas paludis	GCF_023221575.1	Geomonas	Thermodesulfobacteriota	MEP
1454	Geomonas subterranea	GCF_019203205.1	Geomonas	Thermodesulfobacteriota	MEP
1455	Georgenia faecalis	GCF_003710105.1	Georgenia	Actinomycetota	MEP
1456	Georgenia wutianyii	GCF_006349365.1	Georgenia	Actinomycetota	MEP
1457	Georgenia yuyongxinii	GCF_006352065.1	Georgenia	Actinomycetota	MEP
1458	Georhizobium profundi	GCF_003952725.1	Georhizobium	Pseudomonadota	MEP
1459	Geosporobacter ferrireducens	GCF_001750685.1	Geosporobacter	Bacillota	MEP
1460	Geotalea daltonii FRC-32	GCF_000022265.1	Geotalea	Desulfobacterota	MEP
1461	Geotalea uraniireducens Rf4	GCF_000016745.1	Geotalea	Desulfobacterota	MEP
1462	Geovibrio thiophilus	GCF_004087915.1	Geovibrio	Deferribacterota	MEP
1463	Gephyromycinifex aptenodytis	GCF_012277275.1	Gephyromycinifex	Actinomycetota	MEP
1464	Gibbsiella quercinecans	GCF_002291425.1	Gibbsiella	Pseudomonadota	MEP
1465	Gilliamella apicola	GCF_000599985.1	Gilliamella	Pseudomonadota	MEP
1466	Gimesia benthica	GCF_009720525.1	Gimesia	Planctomycetota	MEP
1467	Gimesia maris	GCF_007747015.1	Gimesia	Planctomycetota	MEP
1468	Gimesia panareensis	GCF_007748015.1	Gimesia	Planctomycetota	MEP
1469	Glaciecola nitratireducens FR1064	GCF_000226565.1	Glaciecola	Pseudomonadota	MEP
1470	Glaesserella parasuis Haemophilus parasuis	GCF_017352235.1	Glaesserella	Pseudomonadota	MEP
1471	Gleimia hominis	GCF_002871945.2	Gleimia	Actinomycetota	MEP
1472	Gloeobacter kilaueensis JS1	GCF_000484535.1	Gloeobacter	Cyanobacteriota	MEP
1473	Gloeobacter morelensis MG652769	GCF_021018745.1	Gloeobacter	Cyanobacteriota	MEP
1474	Gloeobacter violaceus PCC 7421	GCF_000011385.1	Gloeobacter	Cyanobacteriota	MEP
1475	Gloeothece citriformis PCC 7424	GCF_000021825.1	Gloeothece	Cyanobacteriota	MEP
1476	Gloeothece verrucosa PCC 7822	GCF_000147335.1	Gloeothece	Cyanobacteriota	MEP
1477	Gluconacetobacter diazotrophicus PA1 5	GCF_000021325.1	Gluconacetobacter	Pseudomonadota	MEP
1478	Gluconobacter albidus	GCF_002005485.1	Gluconobacter	Pseudomonadota	MEP
1479	Gluconobacter oxydans DSM 3504	GCF_000583855.1	Gluconobacter	Pseudomonadota	MEP
1480	Gluconobacter sphaericus	GCF_016757795.1	Gluconobacter	Pseudomonadota	MEP
1481	Glutamicibacter creatinolyticus	GCF_006094275.1	Glutamicibacter	Actinomycetota	MEP
1482	Glutamicibacter halophytocola	GCF_001302565.1	Glutamicibacter	Actinomycetota	MEP
1483	Glutamicibacter nicotianae	GCF_003687415.1	Glutamicibacter	Actinomycetota	MEP
1484	Glutamicibacter protophormiae	GCF_016894325.1	Glutamicibacter	Actinomycetota	MEP
1485	Glycocaulis alkaliphilus	GCF_004000605.1	Glycocaulis	Pseudomonadota	MEP
1486	Gordonia alkanivorans	GCF_004011905.1	Gordonia	Actinomycetota	MEP
1487	Gordonia amarae	GCF_009914515.1	Gordonia	Actinomycetota	MEP
1488	Gordonia amicalis	GCF_022059885.1	Gordonia	Actinomycetota	MEP
1489	Gordonia bronchialis DSM 43247	GCF_000024785.1	Gordonia	Actinomycetota	MEP
1490	Gordonia hongkongensis	GCF_023078355.1	Gordonia	Actinomycetota	MEP
1491	Gordonia insulae	GCF_003855095.1	Gordonia	Actinomycetota	MEP
1492	Gordonia iterans	GCF_002993285.1	Gordonia	Actinomycetota	MEP
1493	Gordonia jinghuaiqii	GCF_014041935.1	Gordonia	Actinomycetota	MEP
1494	Gordonia mangrovi	GCF_024734075.1	Gordonia	Actinomycetota	MEP
1495	Gordonia otitidis	GCF_020735545.1	Gordonia	Actinomycetota	MEP
1496	Gordonia phthalatica	GCF_001305675.1	Gordonia	Actinomycetota	MEP
1497	Gordonia polyisoprenivorans VH2	GCF_000247715.1	Gordonia	Actinomycetota	MEP
1498	Gordonia pseudamarae	GCF_009914535.1	Gordonia	Actinomycetota	MEP
1499	Gordonia rubripertincta	GCF_014070455.1	Gordonia	Actinomycetota	MEP
1500	Gordonia zhaorongruii	GCF_007559005.1	Gordonia	Actinomycetota	MEP
1501	Gottschalkia acidurici 9a	GCF_000299355.1	Gottschalkia	Bacillota	MEP
1502	Gracilibacillus salitolerans	GCF_009650095.1	Gracilibacillus	Bacillota	MEP
1503	Gracilinema caldarium DSM 7334	GCF_000219725.1	Gracilinema	Spirochaetota	MEP
1504	Granulibacter bethesdensis	GCF_001889445.1	Granulibacter	Pseudomonadota	MEP
1505	Granulicatella adiacens	GCF_019931005.1	Granulicatella	Bacillota	MEV
1506	Granulicella mallensis MP5ACTX8	GCF_000178955.2	Granulicella	Acidobacteriota	MEP
1507	Granulicella tundricola MP5ACTX9	GCF_000178975.2	Granulicella	Acidobacteriota	MEP
1508	Granulosicoccus antarcticus IMCC3135	GCF_002215215.1	Granulosicoccus	Pseudomonadota	MEP
1509	Grimontia hollisae	GCF_001558255.2	Grimontia	Pseudomonadota	MEP
1510	Gryllotalpicola protaetiae	GCF_003627055.1	Gryllotalpicola	Actinomycetota	MEP
1511	Gudongella oleilytica	GCF_004101785.1	Gudongella	Bacillota	MEP
1512	Gulosibacter molinativorax	GCF_003010915.2	Gulosibacter	Actinomycetota	Both
1513	Gymnodinialimonas ceratoperidinii	GCF_019297855.1	Gymnodinialimonas	Pseudomonadota	MEP
1514	Gynuella sunshinyii YC6258	GCF_000940805.1	Gynuella	Pseudomonadota	Both
1515	Haematobacter massiliensis	GCF_004328555.1	Haematobacter	Pseudomonadota	MEP
1516	Haematospirillum jordaniae	GCF_001611975.1	Haematospirillum	Pseudomonadota	MEP
1517	Haemophilus aegyptius	GCF_900475885.1	Haemophilus	Pseudomonadota	MEP
1518	Haemophilus ducreyi	GCF_001647695.1	Haemophilus	Pseudomonadota	MEP
1519	Haemophilus haemolyticus	GCF_900477945.1	Haemophilus	Pseudomonadota	MEP
1520	Haemophilus influenzae	GCF_000931575.1	Haemophilus	Pseudomonadota	MEP
1521	Haemophilus parahaemolyticus	GCF_016889385.1	Haemophilus	Pseudomonadota	MEP
1522	Haemophilus pittmaniae	GCF_900186995.1	Haemophilus	Pseudomonadota	MEP
1523	Hafnia alvei	GCF_011617105.1	Hafnia	Pseudomonadota	MEP
1524	Hafnia paralvei	GCF_020150375.1	Hafnia	Pseudomonadota	MEP
1525	Hahella chejuensis KCTC 2396	GCF_000012985.1	Hahella	Pseudomonadota	MEP
1526	Halalkalibacterium halodurans	GCF_005671335.1	Halalkalibacterium	Bacillota	MEP
1527	Halanaerobium hydrogeniformans	GCF_000166415.1	Halanaerobium	Bacillota	MEP
1528	Halanaerobium praevalens DSM 2228	GCF_000165465.1	Halanaerobium	Bacillota	MEP
1529	Halarcobacter anaerophilus	GCF_006459125.1	Halarcobacter	Campylobacterota	MEP
1530	Halarcobacter bivalviorum Arcobacter bivalviorum	GCF_003346815.1	Halarcobacter	Campylobacterota	MEP
1531	Halarcobacter ebronensis Arcobacter ebronensis	GCF_013201825.1	Halarcobacter	Campylobacterota	MEP
1532	Haliangium ochraceum DSM 14365	GCF_000024805.1	Haliangium	Myxococcota	MEV
1533	Halioglobus maricola	GCF_009388985.1	Halioglobus	Pseudomonadota	MEP
1534	Haliscomenobacter hydrossis DSM 1100	GCF_000212735.1	Haliscomenobacter	Bacteroidota	MEV
1535	Halobacillus halophilus DSM 2266	GCF_000284515.1	Halobacillus	Bacillota	MEP
1536	Halobacillus mangrovi	GCF_002097535.1	Halobacillus	Bacillota	MEP
1537	Halobacteriovorax marinus SJ	GCF_000210915.2	Halobacteriovorax	Bdellovibrionota	MEV
1538	Halobacteroides halobius DSM 5150	GCF_000328625.1	Halobacteroides	Bacillota	MEP
1539	Halomicronema hongdechloris C2206	GCF_002075285.3	Halomicronema	Cyanobacteriota	MEP
1540	Halomonas aestuarii	GCF_001886615.1	Halomonas	Pseudomonadota	MEP
1541	Halomonas alkaliphila	GCF_003612795.1	Halomonas	Pseudomonadota	MEP
1542	Halomonas beimenensis	GCF_002549795.1	Halomonas	Pseudomonadota	MEP
1543	Halomonas binhaiensis	GCF_008329985.2	Halomonas	Pseudomonadota	MEP
1544	Halomonas chromatireducens	GCF_001545155.1	Halomonas	Pseudomonadota	MEP
1545	Halomonas elongata DSM 2581	GCF_000196875.2	Halomonas	Pseudomonadota	MEP
1546	Halomonas huangheensis	GCF_001431725.1	Halomonas	Pseudomonadota	MEP
1547	Halomonas hydrothermalis	GCF_011399095.1	Halomonas	Pseudomonadota	MEP
1548	Halomonas piezotolerans	GCF_019443265.1	Halomonas	Pseudomonadota	MEP
1549	Halomonas profundi	GCF_019722725.1	Halomonas	Pseudomonadota	MEP
1550	Halomonas qaidamensis	GCF_025917315.1	Halomonas	Pseudomonadota	MEP
1551	Halomonas socia	GCF_010977575.1	Halomonas	Pseudomonadota	MEP
1552	Halomonas sulfidivorans	GCF_017868935.1	Halomonas	Pseudomonadota	MEP
1553	Halomonas sulfidoxydans	GCF_017868775.1	Halomonas	Pseudomonadota	MEP
1554	Halomonas tianxiuensis	GCF_009834345.1	Halomonas	Pseudomonadota	MEP
1555	Halomonas titanicae	GCF_014697095.1	Halomonas	Pseudomonadota	MEP
1556	Halopseudomonas nanhaiensis	GCF_020025155.1	Halopseudomonas	Pseudomonadota	MEP
1557	Halorhodospira halochloris	GCF_002356555.2	Halorhodospira	Pseudomonadota	MEP
1558	Halorhodospira halophila SL1	GCF_000015585.1	Halorhodospira	Pseudomonadota	MEP
1559	Halothermothrix orenii H 168	GCF_000020485.1	Halothermothrix	Bacillota	MEP
1560	Halothiobacillus neapolitanus c2	GCF_000024765.1	Halothiobacillus	Pseudomonadota	MEP
1561	Hankyongella ginsenosidimutans	GCF_005144965.1	Hankyongella	Pseudomonadota	MEP
1562	Haploplasma axanthum	GCF_900660745.1	Haploplasma	Mycoplasmatota	MEV
1563	Hartmannibacter diazotrophicus	GCF_900231165.1	Hartmannibacter	Pseudomonadota	MEP
1564	Hathewaya histolytica Clostridium histolyticum	GCF_901482605.1	Hathewaya	Bacillota	MEP
1565	Helicobacter acinonychis str. Sheeba	GCF_000009305.1	Helicobacter	Campylobacterota	MEP
1566	Helicobacter apodemus	GCF_003097575.1	Helicobacter	Campylobacterota	MEP
1567	Helicobacter cetorum MIT 99-5656	GCF_000259275.1	Helicobacter	Campylobacterota	MEP
1568	Helicobacter cholecystus	GCF_900638485.1	Helicobacter	Campylobacterota	MEP
1569	Helicobacter cinaedi PAGU611	GCF_000284635.1	Helicobacter	Campylobacterota	MEP
1570	Helicobacter enhydrae	GCF_001693335.1	Helicobacter	Campylobacterota	MEP
1571	Helicobacter felis ATCC 49179	GCF_000200595.1	Helicobacter	Campylobacterota	MEP
1572	Helicobacter hepaticus ATCC 51449	GCF_000007905.1	Helicobacter	Campylobacterota	MEP
1573	Helicobacter himalayensis	GCF_001602095.1	Helicobacter	Campylobacterota	MEP
1574	Helicobacter mustelae	GCF_900476215.1	Helicobacter	Campylobacterota	MEP
1575	Helicobacter pylori	GCF_017821535.1	Helicobacter	Campylobacterota	MEP
1576	Helicobacter suis	GCF_013374215.1	Helicobacter	Campylobacterota	MEP
1577	Helicobacter typhlonius	GCF_001460635.1	Helicobacter	Campylobacterota	MEP
1578	Helicobacter winghamensis	GCF_014931175.1	Helicobacter	Campylobacterota	MEP
1579	Heliomicrobium modesticaldum Ice1	GCF_000019165.1	Heliomicrobium	Bacillota	MEP
1580	Heliorestis convoluta	GCF_009649955.1	Heliorestis	Bacillota	MEP
1581	Herbaspirillum hiltneri N3	GCF_001267925.1	Herbaspirillum	Pseudomonadota	MEP
1582	Herbaspirillum huttiense	GCF_004367745.1	Herbaspirillum	Pseudomonadota	MEP
1583	Herbaspirillum robiniae	GCF_002025725.1	Herbaspirillum	Pseudomonadota	MEP
1584	Herbaspirillum rubrisubalbicans M1	GCF_001483945.1	Herbaspirillum	Pseudomonadota	MEP
1585	Herbaspirillum seropedicae	GCF_006378125.1	Herbaspirillum	Pseudomonadota	MEP
1586	Herbinix luporum	GCF_900070325.1	Herbinix	Bacillota	MEP
1587	Herminiimonas arsenitoxidans	GCF_900130075.1	Herminiimonas	Pseudomonadota	MEP
1588	Heyndrickxia vini	GCF_016772275.1	Heyndrickxia	Bacillota	MEP
1589	Hippea maritima DSM 10411	GCF_000194135.1	Hippea	Campylobacterota	MEP
1590	Hirschia baltica ATCC 49814	GCF_000023785.1	Hirschia	Pseudomonadota	MEP
1591	Histophilus somni 2336	GCF_000019405.1	Histophilus	Pseudomonadota	MEP
1592	Horticoccus luteus	GCF_019464535.1	Horticoccus	Verrucomicrobiota	MEP
1593	Hoylesella buccalis	GCF_020735565.1	Hoylesella	Bacteroidota	MEP
1594	Hoyosella subflava DQS3-9A1	GCF_000214175.1	Hoyosella	Actinomycetota	MEP
1595	Humibacter ginsenosidimutans	GCF_007859675.1	Humibacter	Actinomycetota	MEP
1596	Humisphaera borealis	GCF_015169395.1	Humisphaera	Planctomycetota	MEP
1597	Hydrocarboniclastica marina	GCF_004851605.1	Hydrocarboniclastica	Pseudomonadota	MEP
1598	Hydrogenimonas urashimensis	GCF_016593255.1	Hydrogenimonas	Campylobacterota	MEP
1599	Hydrogenobacter thermophilus TK-6	GCF_000164905.1	Hydrogenobacter	Aquificota	MEP
1600	Hydrogenophaga crassostreae	GCF_001761385.1	Hydrogenophaga	Pseudomonadota	MEP
1601	Hydrogenophaga crocea	GCF_011388215.1	Hydrogenophaga	Pseudomonadota	MEP
1602	Hydrogenophaga pseudoflava	GCF_004353865.1	Hydrogenophaga	Pseudomonadota	MEP
1603	Hydrogenophilus thermoluteolus	GCF_003574215.1	Hydrogenophilus	Pseudomonadota	MEP
1604	Hydrogenovibrio crunogenus	GCF_004786015.1	Hydrogenovibrio	Pseudomonadota	MEV
1605	Hydrogenovibrio marinus	GCF_013340845.1	Hydrogenovibrio	Pseudomonadota	MEV
1606	Hydrogenovibrio thermophilus	GCF_004028275.1	Hydrogenovibrio	Pseudomonadota	MEV
1607	Hymenobacter baengnokdamensis	GCF_008728635.1	Hymenobacter	Bacteroidota	MEP
1608	Hymenobacter jejuensis	GCF_006337165.1	Hymenobacter	Bacteroidota	MEP
1609	Hymenobacter monticola	GCF_022811645.1	Hymenobacter	Bacteroidota	MEP
1610	Hymenobacter nivis	GCF_003149515.1	Hymenobacter	Bacteroidota	MEP
1611	Hymenobacter oligotrophus	GCF_003574965.1	Hymenobacter	Bacteroidota	MEP
1612	Hymenobacter psoromatis	GCF_001596155.1	Hymenobacter	Bacteroidota	MEP
1613	Hymenobacter radiodurans	GCF_004355185.1	Hymenobacter	Bacteroidota	MEP
1614	Hymenobacter sedentarius	GCF_001507645.1	Hymenobacter	Bacteroidota	MEP
1615	Hymenobacter sp. TS19	GCF_013137895.1	Hymenobacter	Bacteroidota	MEP
1616	Hymenobacter swuensis DY53	GCF_000576555.1	Hymenobacter	Bacteroidota	MEP
1617	Hymenobacter tibetensis	GCF_022827545.1	Hymenobacter	Bacteroidota	MEP
1618	Hymenobacter yonginensis	GCF_027625995.1	Hymenobacter	Bacteroidota	MEP
1619	Hypericibacter adhaerens	GCF_008728835.1	Hypericibacter	Pseudomonadota	MEP
1620	Hypericibacter terrae	GCF_008728855.1	Hypericibacter	Pseudomonadota	MEP
1621	Hyphococcus flavus	GCF_028748065.1	Hyphococcus	Pseudomonadota	MEP
1622	Hyphomicrobium denitrificans ATCC 51888	GCF_000143145.1	Hyphomicrobium	Pseudomonadota	MEP
1623	Hyphomicrobium nitrativorans NL23	GCF_000503895.1	Hyphomicrobium	Pseudomonadota	MEP
1624	Hyphomonas neptunium ATCC 15444	GCF_000013025.1	Hyphomonas	Pseudomonadota	MEP
1625	Iamia majanohamensis	GCF_028532485.1	Iamia	Actinomycetota	MEP
1626	Ichthyobacterium seriolicida	GCF_002369955.1	Ichthyobacterium	Bacteroidota	MEV
1627	Ideonella dechloratans	GCF_021049305.1	Ideonella	Pseudomonadota	MEP
1628	Idiomarina abyssalis	GCF_019797805.1	Idiomarina	Pseudomonadota	MEP
1629	Idiomarina loihiensis L2TR	GCF_000008465.1	Idiomarina	Pseudomonadota	MEP
1630	Ignavibacterium album JCM 16511	GCF_000258405.1	Ignavibacterium	Bacteroidota	MEP
1631	Ignavigranum ruoffiae	GCF_023195815.2	Ignavigranum	Bacillota	MEV
1632	Ilumatobacter coccineus YM16-304	GCF_000348785.1	Ilumatobacter	Actinomycetota	MEP
1633	Ilyobacter polytropus DSM 2926	GCF_000165505.1	Ilyobacter	Fusobacteriota	MEP
1634	Immundisolibacter cernigliae	GCF_001697225.1	Immundisolibacter	Pseudomonadota	MEP
1635	Imtechella halotolerans	GCF_028743515.1	Imtechella	Bacteroidota	MEV
1636	Indioceanicola profundi	GCF_003568845.1	Indioceanicola	Pseudomonadota	MEP
1637	Inhella inkyongensis	GCF_005952805.1	Inhella	Pseudomonadota	MEP
1638	Intestinibaculum porci	GCF_003925875.1	Intestinibaculum	Bacillota	MEP
1639	Intrasporangium calvum DSM 43043	GCF_000184685.1	Intrasporangium	Actinomycetota	MEP
1640	Iocasia fonsfrigidae	GCF_017751145.1	Iocasia	Bacillota	MEP
1641	Iodobacter ciconiae	GCF_003952345.1	Iodobacter	Pseudomonadota	MEP
1642	Isoalcanivorax pacificus W11-5	GCF_000299335.2	Isoalcanivorax	Pseudomonadota	MEP
1643	Isoptericola dokdonensis DS-3	GCF_001636295.1	Isoptericola	Actinomycetota	Both
1644	Isoptericola variabilis 225	GCF_000215105.1	Isoptericola	Actinomycetota	MEP
1645	Isosphaera pallida ATCC 43644	GCF_000186345.1	Isosphaera	Planctomycetota	MEP
1646	Janibacter indicus	GCF_001889125.1	Janibacter	Actinomycetota	MEP
1647	Janibacter melonis	GCF_003721155.3	Janibacter	Actinomycetota	MEP
1648	Janthinobacterium agaricidamnosum NBRC 102515 DSM 9628	GCF_000723165.1	Janthinobacterium	Pseudomonadota	MEP
1649	Janthinobacterium lividum	GCF_013372045.1	Janthinobacterium	Pseudomonadota	MEP
1650	Janthinobacterium svalbardensis	GCF_002327145.1	Janthinobacterium	Pseudomonadota	MEP
1651	Janthinobacterium tructae	GCF_006517255.1	Janthinobacterium	Pseudomonadota	MEP
1652	Jatrophihabitans telluris	GCF_023516435.1	Jatrophihabitans	Actinomycetota	MEP
1653	Jejubacter calystegiae	GCF_005671395.1	Jejubacter	Pseudomonadota	MEP
1654	Jeotgalibaca arthritidis	GCF_011100465.1	Jeotgalibaca	Bacillota	MEV
1655	Jeotgalibaca ciconiae	GCF_003955755.1	Jeotgalibaca	Bacillota	MEV
1656	Jeotgalibaca porci	GCF_011299095.1	Jeotgalibaca	Bacillota	MEV
1657	Jeotgalibacillus malaysiensis	GCF_000818095.1	Jeotgalibacillus	Bacillota	MEP
1658	Jinshanibacter zhutongyuii	GCF_004295645.1	Jinshanibacter	Pseudomonadota	MEP
1659	Jonesia denitrificans	GCF_900475835.1	Jonesia	Actinomycetota	MEP
1660	Kaistella antarctica	GCF_900637895.1	Kaistella	Bacteroidota	MEV
1661	Kaistella carnis	GCF_003860585.1	Kaistella	Bacteroidota	MEV
1662	Kaistella jeonii	GCF_900638245.1	Kaistella	Bacteroidota	MEV
1663	Kangiella geojedonensis	GCF_000981765.1	Kangiella	Pseudomonadota	MEP
1664	Kangiella koreensis DSM 16069	GCF_000024085.1	Kangiella	Pseudomonadota	MEP
1665	Kangiella profundi	GCF_002838765.1	Kangiella	Pseudomonadota	MEP
1666	Kangiella sediminilitoris	GCF_001708405.1	Kangiella	Pseudomonadota	MEP
1667	Kaustia mangrovi	GCF_015482775.1	Kaustia	Pseudomonadota	MEP
1668	Keratinibaculum paraultunense	GCF_016767175.1	Keratinibaculum	Bacillota	MEP
1669	Ketobacter alkanivorans	GCF_002863865.1	Ketobacter	Pseudomonadota	MEP
1670	Ketogulonicigenium robustum	GCF_002117445.1	Ketogulonicigenium	Pseudomonadota	MEP
1671	Ketogulonicigenium vulgare	GCF_001399515.1	Ketogulonicigenium	Pseudomonadota	MEP
1672	Kibdelosporangium phytohabitans	GCF_001302585.1	Kibdelosporangium	Actinomycetota	MEP
1673	Kineobactrum salinum	GCF_010669285.1	Kineobactrum	Pseudomonadota	MEP
1674	Kineococcus radiotolerans SRS30216 ATCC BAA-149	GCF_000017305.1	Kineococcus	Actinomycetota	MEP
1675	Kingella oralis	GCF_014054985.1	Kingella	Pseudomonadota	MEP
1676	Kiritimatiella glycovorans	GCF_001017655.1	Kiritimatiella	Verrucomicrobiota	MEV
1677	Kitasatospora aureofaciens	GCF_002082605.1	Kitasatospora	Actinomycetota	MEP
1678	Kitasatospora setae KM-6054	GCF_000269985.1	Kitasatospora	Actinomycetota	MEP
1679	Klebsiella aerogenes	GCF_007632255.1	Klebsiella	Pseudomonadota	MEP
1680	Klebsiella africana	GCF_020526085.1	Klebsiella	Pseudomonadota	MEP
1681	Klebsiella huaxiensis	GCF_003261575.2	Klebsiella	Pseudomonadota	MEP
1682	Klebsiella michiganensis	GCF_015139575.1	Klebsiella	Pseudomonadota	MEP
1683	Klebsiella oxytoca	GCF_003812925.1	Klebsiella	Pseudomonadota	MEP
1684	Klebsiella pasteurii	GCF_018139045.1	Klebsiella	Pseudomonadota	MEP
1685	Klebsiella pneumoniae subsp. pneumoniae HS11286	GCF_000240185.1	Klebsiella	Pseudomonadota	MEP
1686	Klebsiella quasipneumoniae	GCF_016415705.1	Klebsiella	Pseudomonadota	MEP
1687	Klebsiella variicola	GCF_009648975.1	Klebsiella	Pseudomonadota	MEP
1688	Kluyvera ascorbata	GCF_023195735.1	Kluyvera	Pseudomonadota	MEP
1689	Kluyvera intermedia	GCF_009649915.1	Kluyvera	Pseudomonadota	MEP
1690	Kocuria flava	GCF_001482365.1	Kocuria	Actinomycetota	MEP
1691	Kocuria indica	GCF_004328535.1	Kocuria	Actinomycetota	MEP
1692	Kocuria palustris	GCF_001275345.1	Kocuria	Actinomycetota	MEP
1693	Koleobacter methoxysyntrophicus	GCF_017301615.1	Koleobacter	Bacillota	MEP
1694	Komagataeibacter europaeus	GCF_002173515.1	Komagataeibacter	Pseudomonadota	MEP
1695	Komagataeibacter medellinensis NBRC 3288	GCF_000182745.2	Komagataeibacter	Pseudomonadota	MEP
1696	Komagataeibacter nataicola	GCF_002009295.1	Komagataeibacter	Pseudomonadota	MEP
1697	Komagataeibacter rhaeticus	GCF_011611525.1	Komagataeibacter	Pseudomonadota	MEP
1698	Komagataeibacter saccharivorans	GCF_004348195.1	Komagataeibacter	Pseudomonadota	MEP
1699	Kordia antarctica	GCF_009901525.1	Kordia	Bacteroidota	MEV
1700	Kordiimonas pumila	GCF_015240255.1	Kordiimonas	Pseudomonadota	Both
1701	Kosakonia arachidis	GCF_009363135.1	Kosakonia	Pseudomonadota	MEP
1702	Kosakonia cowanii	GCF_025758125.1	Kosakonia	Pseudomonadota	MEP
1703	Kosakonia oryzae	GCF_001658025.2	Kosakonia	Pseudomonadota	MEP
1704	Kosakonia oryzendophytica	GCF_027886705.1	Kosakonia	Pseudomonadota	MEP
1705	Kosakonia pseudosacchari	GCF_015167415.1	Kosakonia	Pseudomonadota	MEP
1706	Kosakonia radicincitans	GCF_008330085.1	Kosakonia	Pseudomonadota	MEP
1707	Kosakonia sacchari	GCF_001683395.1	Kosakonia	Pseudomonadota	MEP
1708	Kosmotoga olearia TBF 19.5.1	GCF_000023325.1	Kosmotoga	Thermotogota	MEP
1709	Kosmotoga pacifica	GCF_001027025.1	Kosmotoga	Thermotogota	MEP
1710	Kovacikia minuta CCNUW1	GCF_020091585.1	Kovacikia	Cyanobacteriota	MEP
1711	Kozakia baliensis	GCF_001787355.1	Kozakia	Pseudomonadota	MEP
1712	Kribbella flavida DSM 17836	GCF_000024345.1	Kribbella	Actinomycetota	MEP
1713	Kribbella qitaiheensis	GCF_014217565.1	Kribbella	Actinomycetota	MEP
1714	Kroppenstedtia eburnea	GCF_013282215.1	Kroppenstedtia	Bacillota	MEP
1715	Kroppenstedtia pulmonis	GCF_013265585.1	Kroppenstedtia	Bacillota	MEP
1716	Ktedonosporobacter rubrisoli	GCF_004208415.1	Ktedonosporobacter	Chloroflexota	MEP
1717	Kushneria konosiri	GCF_002155145.1	Kushneria	Pseudomonadota	MEP
1718	Kushneria marisflavi	GCF_002157205.1	Kushneria	Pseudomonadota	MEP
1719	Kushneria phosphatilytica	GCF_008247605.1	Kushneria	Pseudomonadota	MEP
1720	Kutzneria albida DSM 43870	GCF_000525635.1	Kutzneria	Actinomycetota	MEP
1721	Kutzneria chonburiensis	GCF_028622115.1	Kutzneria	Actinomycetota	MEP
1722	Kyrpidia spormannii	GCF_002804065.1	Kyrpidia	Bacillota	MEP
1723	Kyrpidia tusciae DSM 2912	GCF_000092905.1	Kyrpidia	Bacillota	MEP
1724	Labilibaculum antarcticum	GCF_002356295.1	Labilibaculum	Bacteroidota	Both
1725	Labilithrix luteola	GCF_001263205.1	Labilithrix	Myxococcota	MEV
1726	Lachnoanaerobaculum umeaense	GCF_003589745.1	Lachnoanaerobaculum	Bacillota	MEP
1727	Lachnoclostridium phocaeense	GCF_900120345.1	Lachnoclostridium	Bacillota	MEP
1728	Lachnoclostridium phytofermentans ISDg	GCF_000018685.1	Lachnoclostridium	Bacillota	MEP
1729	Lacinutrix venerupis	GCF_001971745.1	Lacinutrix	Bacteroidota	MEV
1730	Lacipirellula parvula	GCF_009177095.1	Lacipirellula	Planctomycetota	MEP
1731	Lacrimispora xylanolytica	GCF_026723765.1	Lacrimispora	Bacillota	MEP
1732	Lacticaseibacillus casei DSM 20011 JCM 1134 ATCC 393	GCF_000829055.1	Lacticaseibacillus	Bacillota	MEV
1733	Lacticaseibacillus chiayiensis	GCF_018363075.1	Lacticaseibacillus	Bacillota	MEV
1734	Lacticaseibacillus paracasei subsp. paracasei 8700:2	GCF_000155515.2	Lacticaseibacillus	Bacillota	MEV
1735	Lacticaseibacillus rhamnosus	GCF_006151905.1	Lacticaseibacillus	Bacillota	MEV
1736	Lacticaseibacillus zeae	GCF_900492555.1	Lacticaseibacillus	Bacillota	MEV
1737	Lactiplantibacillus paraplantarum	GCF_029025825.1	Lactiplantibacillus	Bacillota	MEV
1738	Lactiplantibacillus pentosus	GCF_003641185.1	Lactiplantibacillus	Bacillota	MEV
1739	Lactiplantibacillus plantarum	GCF_009913655.1	Lactiplantibacillus	Bacillota	MEV
1740	Lactobacillus acetotolerans	GCF_008831485.1	Lactobacillus	Bacillota	MEV
1741	Lactobacillus acidophilus La-14	GCF_000389675.2	Lactobacillus	Bacillota	MEV
1742	Lactobacillus amylolyticus	GCF_003999355.1	Lactobacillus	Bacillota	MEV
1743	Lactobacillus amylovorus GRL1118	GCF_000194115.1	Lactobacillus	Bacillota	MEV
1744	Lactobacillus apis	GCF_003150935.1	Lactobacillus	Bacillota	MEV
1745	Lactobacillus crispatus	GCF_009769205.1	Lactobacillus	Bacillota	MEV
1746	Lactobacillus delbrueckii subsp. jakobsenii ZN7a-9 DSM 26046	GCF_001888925.1	Lactobacillus	Bacillota	MEV
1747	Lactobacillus helsingborgensis	GCF_003173695.1	Lactobacillus	Bacillota	MEV
1748	Lactobacillus intestinalis	GCF_024397795.1	Lactobacillus	Bacillota	MEV
1749	Lactobacillus jensenii	GCF_001936235.1	Lactobacillus	Bacillota	MEV
1750	Lactobacillus johnsonii FI9785	GCF_000091405.1	Lactobacillus	Bacillota	MEV
1751	Lactobacillus kefiranofaciens	GCF_014656585.1	Lactobacillus	Bacillota	MEV
1752	Lactobacillus kullabergensis	GCF_003151025.1	Lactobacillus	Bacillota	MEV
1753	Lactobacillus panisapium	GCF_019469265.1	Lactobacillus	Bacillota	MEV
1754	Lactobacillus paragasseri JV-V03	GCF_005886075.1	Lactobacillus	Bacillota	MEV
1755	Lactobacillus taiwanensis	GCF_017894345.1	Lactobacillus	Bacillota	MEV
1756	Lactobacillus terrae	GCF_002762335.1	Lactobacillus	Bacillota	MEV
1757	Lactobacillus ultunensis	GCF_016647595.1	Lactobacillus	Bacillota	MEV
1758	Lactococcus allomyrinae	GCF_003627095.1	Lactococcus	Bacillota	MEV
1759	Lactococcus carnosus	GCF_006770265.1	Lactococcus	Bacillota	MEP
1760	Lactococcus cremoris subsp. cremoris KW2	GCF_000468955.1	Lactococcus	Bacillota	MEV
1761	Lactococcus garvieae	GCF_016026695.1	Lactococcus	Bacillota	MEV
1762	Lactococcus lactis	GCF_020463755.1	Lactococcus	Bacillota	MEV
1763	Lactococcus paracarnosus	GCF_006770285.1	Lactococcus	Bacillota	MEP
1764	Lactococcus petauri	GCF_023499275.1	Lactococcus	Bacillota	MEV
1765	Lactococcus protaetiae	GCF_006965445.1	Lactococcus	Bacillota	MEV
1766	Lactococcus raffinolactis	GCF_002310475.1	Lactococcus	Bacillota	MEP
1767	Lactococcus taiwanensis	GCF_017068355.1	Lactococcus	Bacillota	MEV
1768	Lacunisphaera limnophila	GCF_001746835.1	Lacunisphaera	Verrucomicrobiota	MEP
1769	Lancefieldella parvula DSM 20469	GCF_000024225.1	Lancefieldella	Actinomycetota	MEP
1770	Lapidilactobacillus dextrinicus	GCF_008831385.1	Lapidilactobacillus	Bacillota	MEV
1771	Larkinella insperata	GCF_026248825.1	Larkinella	Bacteroidota	MEP
1772	Latilactobacillus curvatus JCM 1096 DSM 20019	GCF_004101845.1	Latilactobacillus	Bacillota	MEV
1773	Latilactobacillus graminis	GCF_009025875.1	Latilactobacillus	Bacillota	MEV
1774	Latilactobacillus sakei	GCF_009676365.1	Latilactobacillus	Bacillota	MEV
1775	Lautropia mirabilis	GCF_900637555.1	Lautropia	Pseudomonadota	MEP
1776	Lawsonella clevelandensis	GCF_001293125.1	Lawsonella	Actinomycetota	MEP
1777	Lawsonia intracellularis N343	GCF_000331715.1	Lawsonia	Thermodesulfobacteriota	MEP
1778	Leadbettera azotonutricia ZAS-9	GCF_000214355.1	Leadbettera	Spirochaetota	MEP
1779	Leadbetterella byssophila DSM 17132	GCF_000166395.1	Leadbetterella	Bacteroidota	MEP
1780	Leclercia adecarboxylata	GCF_001518835.1	Leclercia	Pseudomonadota	MEP
1781	Leclercia pneumoniae	GCF_017348915.1	Leclercia	Pseudomonadota	MEP
1782	Lederbergia lenta	GCF_900478165.1	Lederbergia	Bacillota	MEP
1783	Leeuwenhoekiella palythoae	GCF_020310025.1	Leeuwenhoekiella	Bacteroidota	MEV
1784	Legionella antarctica	GCF_011764505.1	Legionella	Pseudomonadota	MEV
1785	Legionella cardiaca	GCF_029026145.1	Legionella	Pseudomonadota	MEV
1786	Legionella clemsonensis	GCF_002240035.1	Legionella	Pseudomonadota	MEV
1787	Legionella endosymbiont of Polyplax serrata	GCF_002776555.1	Legionella	Pseudomonadota	Neither
1788	Legionella fallonii LLAP-10	GCF_000953135.1	Legionella	Pseudomonadota	MEV
1789	Legionella geestiana	GCF_004571195.1	Legionella	Pseudomonadota	MEV
1790	Legionella hackeliae	GCF_000953655.1	Legionella	Pseudomonadota	MEV
1791	Legionella israelensis	GCF_007361795.1	Legionella	Pseudomonadota	MEV
1792	Legionella jordanis	GCF_900637635.1	Legionella	Pseudomonadota	MEV
1793	Legionella lansingensis	GCF_900187355.1	Legionella	Pseudomonadota	MEV
1794	Legionella longbeachae NSW150	GCF_000091785.1	Legionella	Pseudomonadota	MEV
1795	Legionella lytica	GCF_023921225.1	Legionella	Pseudomonadota	MEV
1796	Legionella pneumophila	GCF_001753085.1	Legionella	Pseudomonadota	MEV
1797	Legionella sainthelensi	GCF_002848365.2	Legionella	Pseudomonadota	MEV
1798	Legionella spiritensis	GCF_900637495.1	Legionella	Pseudomonadota	MEV
1799	Legionella waltersii	GCF_900187095.1	Legionella	Pseudomonadota	MEV
1800	Leifsonia xyli subsp. cynodontis DSM 46306	GCF_000470775.1	Leifsonia	Actinomycetota	MEP
1801	Leisingera aquaemixtae	GCF_006740765.1	Leisingera	Pseudomonadota	MEP
1802	Leisingera caerulea	GCF_025139665.1	Leisingera	Pseudomonadota	MEP
1803	Leisingera methylohalidivorans DSM 14336	GCF_000511355.1	Leisingera	Pseudomonadota	MEP
1804	Leminorella richardii	GCF_900478135.1	Leminorella	Pseudomonadota	MEP
1805	Lentibacillus amyloliquefaciens	GCF_001307805.1	Lentibacillus	Bacillota	Both
1806	Lentilactobacillus buchneri	GCF_018314255.1	Lentilactobacillus	Bacillota	MEV
1807	Lentilactobacillus curieae	GCF_000785105.2	Lentilactobacillus	Bacillota	MEV
1808	Lentilactobacillus hilgardii	GCF_009832765.1	Lentilactobacillus	Bacillota	MEV
1809	Lentilactobacillus kefiri	GCF_009739535.1	Lentilactobacillus	Bacillota	MEV
1810	Lentilactobacillus laojiaonis	GCF_020616595.1	Lentilactobacillus	Bacillota	MEV
1811	Lentilactobacillus parabuchneri	GCF_014879295.1	Lentilactobacillus	Bacillota	MEV
1812	Lentisphaera profundi	GCF_028728065.1	Lentisphaera	Lentisphaerota	MEP
1813	Lentzea guizhouensis	GCF_001701025.1	Lentzea	Actinomycetota	MEP
1814	Leptodesmis sichuanensis PKUAC-SCTA121	GCF_021379005.1	Leptodesmis	Cyanobacteriota	MEP
1815	Leptogranulimonas caecicola	GCF_023168405.1	Leptogranulimonas	Actinomycetota	MEP
1816	Leptolyngbya boryana IAM M-101	GCF_002142475.1	Leptolyngbya	Cyanobacteriota	MEP
1817	Leptospira biflexa serovar Patoc strain 'Patoc 1 Paris '	GCF_000017685.1	Leptospira	Spirochaetota	MEP
1818	Leptospira borgpetersenii serovar Ceylonica	GCF_003516145.1	Leptospira	Spirochaetota	MEP
1819	Leptospira interrogans serovar Copenhageni	GCF_002073495.2	Leptospira	Spirochaetota	MEP
1820	Leptospira kmetyi	GCF_003722295.1	Leptospira	Spirochaetota	MEP
1821	Leptospira kobayashii	GCF_003114835.2	Leptospira	Spirochaetota	MEP
1822	Leptospira mayottensis 200901116	GCF_000306675.2	Leptospira	Spirochaetota	MEP
1823	Leptospira santarosai serovar Shermani str. LT 821	GCF_000313175.2	Leptospira	Spirochaetota	MEP
1824	Leptospira tipperaryensis	GCF_001729245.1	Leptospira	Spirochaetota	MEP
1825	Leptospira weilii	GCF_006874765.1	Leptospira	Spirochaetota	MEP
1826	Leptospirillum ferrooxidans C2-3	GCF_000284315.1	Leptospirillum	Nitrospirota	MEP
1827	Leptothermofonsia sichuanensis PKUAC-SCTE412	GCF_019891175.1	Leptothermofonsia	Cyanobacteriota	MEP
1828	Leptothrix cholodnii SP-6	GCF_000019785.1	Leptothrix	Pseudomonadota	MEP
1829	Leptotrichia buccalis C-1013-b	GCF_000023905.1	Leptotrichia	Fusobacteriota	MEV
1830	Leptotrichia hofstadii	GCF_007990525.1	Leptotrichia	Fusobacteriota	MEV
1831	Leptotrichia hongkongensis	GCF_007990635.1	Leptotrichia	Fusobacteriota	MEV
1832	Leptotrichia shahii	GCF_008327825.1	Leptotrichia	Fusobacteriota	MEV
1833	Leptotrichia trevisanii	GCF_007990365.1	Leptotrichia	Fusobacteriota	MEV
1834	Leptotrichia wadei	GCF_007990545.2	Leptotrichia	Fusobacteriota	MEV
1835	Leucobacter coleopterorum	GCF_011382985.1	Leucobacter	Actinomycetota	MEP
1836	Leucobacter denitrificans	GCF_014396385.1	Leucobacter	Actinomycetota	MEP
1837	Leucobacter insecticola	GCF_011382965.1	Leucobacter	Actinomycetota	MEP
1838	Leucobacter muris	GCF_004028235.1	Leucobacter	Actinomycetota	MEP
1839	Leucobacter triazinivorans	GCF_004208635.1	Leucobacter	Actinomycetota	Both
1840	Leucobacter viscericola	GCF_011299575.1	Leucobacter	Actinomycetota	MEP
1841	Leuconostoc carnosum	GCF_007954525.1	Leuconostoc	Bacillota	MEV
1842	Leuconostoc citreum	GCF_007954785.1	Leuconostoc	Bacillota	MEV
1843	Leuconostoc gasicomitatum LMG 18811	GCF_000196855.1	Leuconostoc	Bacillota	MEV
1844	Leuconostoc gelidum JB7	GCF_000298875.1	Leuconostoc	Bacillota	MEV
1845	Leuconostoc kimchii IMSNU 11154	GCF_000092505.1	Leuconostoc	Bacillota	MEV
1846	Leuconostoc lactis	GCF_007954605.1	Leuconostoc	Bacillota	MEV
1847	Leuconostoc mesenteroides	GCF_009913915.1	Leuconostoc	Bacillota	MEV
1848	Leuconostoc pseudomesenteroides	GCF_016127255.1	Leuconostoc	Bacillota	MEV
1849	Levilactobacillus brevis	GCF_003813165.1	Levilactobacillus	Bacillota	MEV
1850	Levilactobacillus koreensis	GCF_001050435.1	Levilactobacillus	Bacillota	MEV
1851	Levilactobacillus suantsaii	GCF_014069315.1	Levilactobacillus	Bacillota	MEV
1852	Liberibacter crescens	GCF_001543305.1	Liberibacter	Pseudomonadota	MEV
1853	Lichenicola cladoniae	GCF_013201075.1	Lichenicola	Pseudomonadota	MEP
1854	Ligilactobacillus acidipiscis	GCF_900116935.1	Ligilactobacillus	Bacillota	MEV
1855	Ligilactobacillus agilis	GCF_025311475.1	Ligilactobacillus	Bacillota	MEV
1856	Ligilactobacillus animalis	GCF_009933595.1	Ligilactobacillus	Bacillota	MEV
1857	Ligilactobacillus murinus	GCF_003288115.1	Ligilactobacillus	Bacillota	MEV
1858	Ligilactobacillus ruminis ATCC 27782	GCF_000224985.1	Ligilactobacillus	Bacillota	MEV
1859	Ligilactobacillus salivarius	GCF_900094615.1	Ligilactobacillus	Bacillota	MEV
1860	Lignipirellula cremea	GCF_007751035.1	Lignipirellula	Planctomycetota	MEP
1861	Limihaloglobus sulfuriphilus	GCF_001999965.1	Limihaloglobus	Planctomycetota	MEP
1862	Limnobaculum parvum	GCF_003096015.2	Limnobaculum	Pseudomonadota	MEP
1863	Limnochorda pilosa	GCF_001544015.1	Limnochorda	Bacillota	MEP
1864	Limnoglobus roseus	GCF_008254045.1	Limnoglobus	Planctomycetota	MEP
1865	Limosilactobacillus fermentum	GCF_022819245.1	Limosilactobacillus	Bacillota	MEV
1866	Limosilactobacillus frumenti	GCF_008876665.1	Limosilactobacillus	Bacillota	MEV
1867	Limosilactobacillus oris	GCF_025311495.1	Limosilactobacillus	Bacillota	MEV
1868	Limosilactobacillus pontis	GCF_009428965.1	Limosilactobacillus	Bacillota	MEV
1869	Limosilactobacillus portuensis	GCF_028607025.1	Limosilactobacillus	Bacillota	MEV
1870	Limosilactobacillus vaginalis	GCF_025311515.1	Limosilactobacillus	Bacillota	MEV
1871	Liquorilactobacillus mali	GCF_009184705.1	Liquorilactobacillus	Bacillota	MEP
1872	Listeria grayi	GCF_900638015.1	Listeria	Bacillota	Both
1873	Listeria innocua	GCF_009648575.1	Listeria	Bacillota	Both
1874	Listeria ivanovii subsp. ivanovii	GCF_000763515.1	Listeria	Bacillota	Both
1875	Listeria monocytogenes EGD-e	GCF_000196035.1	Listeria	Bacillota	Both
1876	Listeria newyorkensis	GCF_026871175.1	Listeria	Bacillota	MEV
1877	Listeria seeligeri serovar 1 2b str. SLCC3954	GCF_000027145.1	Listeria	Bacillota	Both
1878	Listeria weihenstephanensis	GCF_003534205.1	Listeria	Bacillota	Both
1879	Listeria welshimeri	GCF_900187315.1	Listeria	Bacillota	MEV
1880	Litorilituus sediminis	GCF_004295665.1	Litorilituus	Pseudomonadota	MEP
1881	Litorivicinus lipolyticus	GCF_009650135.1	Litorivicinus	Pseudomonadota	MEP
1882	Loigolactobacillus backii	GCF_001663675.1	Loigolactobacillus	Bacillota	MEV
1883	Loigolactobacillus coryniformis subsp. coryniformis KCTC 3167 DSM	GCF_002706425.1	Loigolactobacillus	Bacillota	MEV
1884	Loktanella salsilacus	GCF_024206795.1	Loktanella	Pseudomonadota	MEP
1885	Longicatena caecimuris	GCF_018406465.1	Longicatena	Bacillota	MEP
1886	Lonsdalea britannica	GCF_003515985.1	Lonsdalea	Pseudomonadota	MEP
1887	Lonsdalea populi	GCF_015999465.1	Lonsdalea	Pseudomonadota	MEP
1888	Luteibacter anthropi	GCF_023699965.1	Luteibacter	Pseudomonadota	MEP
1889	Luteibacter pinisoli	GCF_006385595.1	Luteibacter	Pseudomonadota	MEP
1890	Luteibacter rhizovicinus DSM 16549	GCF_001887595.1	Luteibacter	Pseudomonadota	MEP
1891	Luteibacter sp. EIF3	GCF_023612255.1	Luteibacter	Pseudomonadota	MEP
1892	Luteimicrobium xylanilyticum	GCF_009429125.1	Luteimicrobium	Actinomycetota	MEP
1893	Luteimonas chenhongjianii	GCF_002327105.1	Luteimonas	Pseudomonadota	MEP
1894	Luteimonas granuli	GCF_007795095.1	Luteimonas	Pseudomonadota	MEP
1895	Luteipulveratus mongoliensis	GCF_001190945.1	Luteipulveratus	Actinomycetota	MEP
1896	Luteitalea pratensis	GCF_001618865.1	Luteitalea	Acidobacteriota	MEP
1897	Luteithermobacter gelatinilyticus	GCF_005849285.1	Luteithermobacter	Pseudomonadota	MEP
1898	Luteolibacter ambystomatis	GCF_018137965.1	Luteolibacter	Verrucomicrobiota	MEP
1899	Luteolibacter luteus	GCF_012913485.1	Luteolibacter	Verrucomicrobiota	MEP
1900	Lutibacter profundi	GCF_001543325.1	Lutibacter	Bacteroidota	MEV
1901	Lysinibacillus agricola	GCF_016638705.1	Lysinibacillus	Bacillota	MEP
1902	Lysinibacillus capsici	GCF_020217405.1	Lysinibacillus	Bacillota	MEP
1903	Lysinibacillus fusiformis	GCF_000724775.3	Lysinibacillus	Bacillota	MEP
1904	Lysinibacillus parviboronicapiens	GCF_003049605.2	Lysinibacillus	Bacillota	MEP
1905	Lysinibacillus varians	GCF_000600105.1	Lysinibacillus	Bacillota	MEP
1906	Lysobacter alkalisoli	GCF_006547045.1	Lysobacter	Pseudomonadota	MEP
1907	Lysobacter antibioticus	GCF_001442745.1	Lysobacter	Pseudomonadota	MEP
1908	Lysobacter arenosi	GCF_016613475.2	Lysobacter	Pseudomonadota	MEP
1909	Lysobacter avium	GCF_015209745.1	Lysobacter	Pseudomonadota	MEP
1910	Lysobacter capsici	GCF_002355295.1	Lysobacter	Pseudomonadota	MEP
1911	Lysobacter caseinilyticus	GCF_018406605.1	Lysobacter	Pseudomonadota	MEP
1912	Lysobacter ciconiae	GCF_015209725.1	Lysobacter	Pseudomonadota	MEP
1913	Lysobacter enzymogenes	GCF_002355975.1	Lysobacter	Pseudomonadota	MEP
1914	Lysobacter gummosus	GCF_001442805.1	Lysobacter	Pseudomonadota	MEP
1915	Lysobacter helvus	GCF_018406645.1	Lysobacter	Pseudomonadota	MEP
1916	Lysobacter luteus	GCF_907164845.1	Lysobacter	Pseudomonadota	MEP
1917	Lysobacter maris	GCF_003233695.1	Lysobacter	Pseudomonadota	MEP
1918	Lysobacter oculi	GCF_003293695.1	Lysobacter	Pseudomonadota	MEP
1919	Lysobacter soli	GCF_009755585.1	Lysobacter	Pseudomonadota	MEP
1920	Lysobacter solisilvae	GCF_016613535.2	Lysobacter	Pseudomonadota	MEP
1921	Lysobacter terrestris	GCF_014489475.1	Lysobacter	Pseudomonadota	MEP
1922	Macrococcus armenti	GCF_020097095.1	Macrococcus	Bacillota	MEP
1923	Macrococcus bohemicus	GCF_016865215.1	Macrococcus	Bacillota	MEP
1924	Macrococcus brunensis	GCF_022343725.1	Macrococcus	Bacillota	MEP
1925	Macrococcus canis	GCF_021650955.1	Macrococcus	Bacillota	MEP
1926	Macrococcus caseolyticus	GCF_016028795.1	Macrococcus	Bacillota	MEP
1927	Macrococcus epidermidis	GCF_024205965.1	Macrococcus	Bacillota	MEP
1928	Macrococcus equipercicus	GCF_024205945.1	Macrococcus	Bacillota	MEP
1929	Mageeibacillus indolicus UPII9-5	GCF_000025225.2	Mageeibacillus	Bacillota	MEP
1930	Magnetococcus marinus MC-1	GCF_000014865.1	Magnetococcus	Pseudomonadota	MEP
1931	Magnetospirillum gryphiswaldense MSR-1 v2	GCF_000513295.1	Magnetospirillum	Pseudomonadota	MEP
1932	Magnetospirillum magneticum AMB-1	GCF_000009985.1	Magnetospirillum	Pseudomonadota	MEP
1933	Mahella australiensis 50-1 BON	GCF_000213255.1	Mahella	Bacillota	MEP
1934	Maioricimonas rarisocia	GCF_007747795.1	Maioricimonas	Planctomycetota	MEP
1935	Malaciobacter canalis Arcobacter canalis	GCF_008000835.1	Malaciobacter	Campylobacterota	MEP
1936	Malaciobacter halophilus Arcobacter halophilus	GCF_003346755.1	Malaciobacter	Campylobacterota	MEP
1937	Malaciobacter marinus Arcobacter marinus	GCF_003544855.1	Malaciobacter	Campylobacterota	MEP
1938	Malaciobacter molluscorum LMG 25693	GCF_003544935.1	Malaciobacter	Campylobacterota	MEP
1939	Malaciobacter mytili LMG 24559	GCF_003346775.1	Malaciobacter	Campylobacterota	MEP
1940	Malaciobacter pacificus Arcobacter pacificus	GCF_004214795.1	Malaciobacter	Campylobacterota	MEP
1941	Malacoplasma iowae Mycoplasma iowae	GCF_900660615.1	Malacoplasma	Mycoplasmatota	MEP
1942	Malacoplasma penetrans HF-2	GCF_000011225.1	Malacoplasma	Mycoplasmatota	MEP
1943	Mammaliicoccus sciuri	GCF_002209165.2	Mammaliicoccus	Bacillota	Both
1944	Mammaliicoccus stepanovicii	GCF_900187075.1	Mammaliicoccus	Bacillota	Both
1945	Mammaliicoccus vitulinus	GCF_016725245.1	Mammaliicoccus	Bacillota	Both
1946	Mangrovibacillus cuniculi	GCF_015482585.1	Mangrovibacillus	Bacillota	MEP
1947	Mangrovivirga cuniculi	GCF_005166025.1	Mangrovivirga	Bacteroidota	MEP
1948	Mannheimia bovis	GCF_014541205.1	Mannheimia	Pseudomonadota	MEP
1949	Mannheimia granulomatis	GCF_011455695.1	Mannheimia	Pseudomonadota	MEP
1950	Mannheimia haemolytica	GCF_002285575.1	Mannheimia	Pseudomonadota	MEP
1951	Mannheimia ovis	GCF_009828705.1	Mannheimia	Pseudomonadota	MEP
1952	Mannheimia pernigra	GCF_013378015.1	Mannheimia	Pseudomonadota	MEP
1953	Mannheimia succiniciproducens MBEL55E	GCF_000007745.1	Mannheimia	Pseudomonadota	MEP
1954	Mannheimia varigena USDA-ARS-USMARC-1312	GCF_000521695.1	Mannheimia	Pseudomonadota	MEP
1955	Maribacter cobaltidurans	GCF_002269385.1	Maribacter	Bacteroidota	MEV
1956	Maribacter hydrothermalis	GCF_001913155.1	Maribacter	Bacteroidota	MEV
1957	Maribacter litopenaei	GCF_025244665.1	Maribacter	Bacteroidota	Neither
1958	Maribellus comscasis	GCF_009762775.1	Maribellus	Bacteroidota	MEP
1959	Marichromatium purpuratum 984	GCF_000224005.2	Marichromatium	Pseudomonadota	MEP
1960	Maridesulfovibrio salexigens DSM 2638	GCF_000023445.1	Maridesulfovibrio	Desulfobacterota	MEP
1961	Marinagarivorans cellulosilyticus	GCF_021655555.1	Marinagarivorans	Pseudomonadota	MEP
1962	Mariniblastus fucicola	GCF_008087665.1	Mariniblastus	Planctomycetota	MEP
1963	Marinicauda algicola	GCF_017161425.1	Marinicauda	Pseudomonadota	MEP
1964	Marinilongibacter aquaticus	GCF_020149935.1	Marinilongibacter	Bacteroidota	MEP
1965	Mariniplasma anaerobium	GCF_016865445.1	Mariniplasma	Mycoplasmatota	MEP
1966	Marinithermus hydrothermalis DSM 14884	GCF_000195335.1	Marinithermus	Deinococcota	MEP
1967	Marinitoga piezophila KA3	GCF_000255135.1	Marinitoga	Thermotogota	MEP
1968	Marinobacter adhaerens	GCF_018972165.1	Marinobacter	Pseudomonadota	MEP
1969	Marinobacter fonticola	GCF_008122265.1	Marinobacter	Pseudomonadota	MEP
1970	Marinobacter nauticus ATCC 49840 Marinobacter	GCF_000284615.1	Marinobacter	Pseudomonadota	MEP
1971	Marinobacter psychrophilus	GCF_001043175.1	Marinobacter	Pseudomonadota	Both
1972	Marinobacter salarius	GCF_002116735.1	Marinobacter	Pseudomonadota	MEP
1973	Marinobacter salinus	GCF_001854125.1	Marinobacter	Pseudomonadota	MEP
1974	Marinobacter similis	GCF_000830985.1	Marinobacter	Pseudomonadota	MEP
1975	Marinobacterium aestuarii	GCF_001651805.1	Marinobacterium	Pseudomonadota	MEV
1976	Marinobacterium iners	GCF_017310015.1	Marinobacterium	Pseudomonadota	MEV
1977	Marinobacterium sediminicola	GCF_022343685.1	Marinobacterium	Pseudomonadota	MEV
1978	Marinomonas algicola	GCF_014805825.1	Marinomonas	Pseudomonadota	MEP
1979	Marinomonas arctica	GCF_014623465.1	Marinomonas	Pseudomonadota	MEP
1980	Marinomonas foliarum	GCF_016906065.1	Marinomonas	Pseudomonadota	MEP
1981	Marinomonas mediterranea MMB-1	GCF_000192865.1	Marinomonas	Pseudomonadota	MEP
1982	Marinomonas posidonica IVIA-Po-181	GCF_000214215.1	Marinomonas	Pseudomonadota	MEP
1983	Marinomonas primoryensis	GCF_013372285.1	Marinomonas	Pseudomonadota	MEP
1984	Marinomonas profundi	GCF_020694005.1	Marinomonas	Pseudomonadota	MEP
1985	Mariprofundus aestuarium	GCF_002795805.1	Mariprofundus	Pseudomonadota	MEP
1986	Mariprofundus ferrinatatus	GCF_002795825.1	Mariprofundus	Pseudomonadota	MEP
1987	Marisediminicola antarctica	GCF_009930795.1	Marisediminicola	Actinomycetota	MEP
1988	Maritalea myrionectae	GCF_003433515.1	Maritalea	Pseudomonadota	MEP
1989	Marivirga tractuosa DSM 4126	GCF_000183425.1	Marivirga	Bacteroidota	MEP
1990	Martelella endophytica	GCF_000960975.1	Martelella	Pseudomonadota	MEP
1991	Martelella mediterranea DSM 17316	GCF_002043005.1	Martelella	Pseudomonadota	MEP
1992	Marvinbryantia formatexigens DSM 14469	GCF_025148285.1	Marvinbryantia	Bacillota	MEP
1993	Massilia antarctica	GCF_015689335.1	Massilia	Pseudomonadota	MEP
1994	Massilia forsythiae	GCF_012849555.1	Massilia	Pseudomonadota	MEP
1995	Massilia oculi	GCF_003143515.1	Massilia	Pseudomonadota	MEP
1996	Massilia putida	GCF_001941825.1	Massilia	Pseudomonadota	MEP
1997	Massilia violaceinigra	GCF_002752675.1	Massilia	Pseudomonadota	MEP
1998	Massilistercora timonensis	GCF_900312975.1	Massilistercora	Bacillota	MEP
[truncated: 2,251 more rows]

## Sheet: Genus level
Supplementary table 1B: Pathway utilization by genus.
	Genus	Phylum	Species represented (#)	Biosynthesis strategy	Diversity in biosynthesis strategy	Notes
1	Acaryochloris	Cyanobacteriota	1	MEP	None			Genera represented	1412
2	Acetilactobacillus	Bacillota	1	MEV	None			Phyla represented	39
3	Acetivibrio	Bacillota	3	MEP	None
4	Acetoanaerobium	Bacillota	1	MEP	None			Phylum	Number of genera
5	Acetobacter	Pseudomonadota	6	MEP	None			Cyanobacteriota	36
6	Acetobacterium	Bacillota	1	MEP	None			Bacillota	238
7	Acetohalobium	Bacillota	1	MEP	None			Pseudomonadota	554
8	Acetomicrobium	Synergistota	1	MEP	None			Synergistota	7
9	Acholeplasma	Mycoplasmatota	1	MEV	None			Mycoplasmatota	18
10	Achromobacter	Pseudomonadota	4	MEP	None			Actinomycetota	174
11	Acidaminococcus	Bacillota	1	MEP	None			Acidobacteriota	12
12	Acidibrevibacterium	Pseudomonadota	1	MEP	None			Planctomycetota	39
13	Acididesulfobacillus	Bacillota	1	MEP	None			Bacteroidota	141
14	Acidiferrobacter	Pseudomonadota	1	MEP	None			Verrucomicrobiota	11
15	Acidihalobacter	Pseudomonadota	1	MEP	None			Campylobacterota	18
16	Acidilutibacter	Bacillota	1	MEP	None			Deinococcota	7
17	Acidimicrobium	Actinomycetota	1	MEP	None			Chloroflexota	14
18	Acidiphilium	Pseudomonadota	1	MEP	None			Myxococcota	14
19	Acidipropionibacterium	Actinomycetota	3	Both	None			Aquificota	7
20	Acidisarcina	Acidobacteriota	1	MEP	None			Thermotogota	11
21	Acidithiobacillus	Pseudomonadota	4	MEP	None			Actribacterota	1
22	Acidobacterium	Acidobacteriota	1	MEP	None			Bdellovibrionota	4
23	Acidothermus	Actinomycetota	1	MEP	None			Spirochaetota	18
24	Acidovorax	Pseudomonadota	6	MEP	None			Desulfobacterota	33
25	Acinetobacter	Pseudomonadota	31	MEP	None			Caldisericota	1
26	Actinoalloteichus	Actinomycetota	3	MEP	None			Deferribacterota	6
27	Actinobacillus	Pseudomonadota	5	MEP	None			Calditrichota	1
28	Actinocatenispora	Actinomycetota	2	MEP	None			Chlamydiota	5
29	Actinomadura	Actinomycetota	1	MEP	None			Thermodesulfobacteriota	15
30	Actinomarinicola	Actinomycetota	1	MEP	None			Coprothermobacterota	1
31	Actinomyces	Actinomycetota	16	MEP	Yes	4/16 are both		Chrysiogenota	1
32	Actinoplanes	Actinomycetota	4	MEP	None			Dictyoglomota	1
33	Actinopolyspora	Actinomycetota	1	MEP	None			Nitrospirota	4
34	Actinosynnema	Actinomycetota	2	MEP	None			Elusimicrobiota	2
35	Actinotignum	Actinomycetota	2	MEV	None			Fibrobacterota	1
36	Adhaeretor	Planctomycetota	1	MEP	None			Armatimonadota	1
37	Adhaeribacter	Bacteroidota	2	MEP	None			Fusobacteriota	7
38	Adlercreutzia	Actinomycetota	2	MEP	None			Gemmatimonadota	2
39	Advenella	Pseudomonadota	2	MEP	None			Lentisphaerota	1
40	Aegicerativicinus	Bacteroidota	1	MEV	None			Chlorobiota	2
41	Aeoliella	Planctomycetota	1	MEP	None			Rhodothermota	2
42	Aequoribacter	Pseudomonadota	1	MEP	None			Thermodesulfobiota	1
43	Aequorivita	Bacteroidota	2	MEV	None			Thermosulfidibacterota	1
44	Aerococcus	Bacillota	5	MEP	None			Total	1412
45	Aeromicrobium	Actinomycetota	3	MEP	None
46	Aeromonas	Pseudomonadota	12	MEP	None
47	Aerosticca	Pseudomonadota	1	MEP	None
48	Aestuariispira	Pseudomonadota	1	MEP	None
49	Afipia	Pseudomonadota	1	MEP	None
50	Agarilytica	Pseudomonadota	1	MEP	None
51	Agarivorans	Pseudomonadota	2	MEP	None
52	Aggregatibacter	Pseudomonadota	3	MEP	None
53	Aggregatimonas	Bacteroidota	1	MEV	None
54	Agrobacterium	Pseudomonadota	6	MEP	None
55	Agromyces	Actinomycetota	7	MEP	None
56	Ahniella	Pseudomonadota	1	MEP	None
57	Akkermansia	Verrucomicrobiota	3	MEP	None
58	Alcaligenes	Pseudomonadota	2	MEP	None
59	Alcanivorax	Pseudomonadota	2	MEP	None
60	Algibacter	Bacteroidota	1	MEV	None
61	Algoriphagus	Bacteroidota	1	MEP	None
62	Aliamphritea	Pseudomonadota	2	MEV	None
63	Aliarcobacter	Campylobacterota	6	MEP	None
64	Alicycliphilus	Pseudomonadota	1	MEP	None
65	Alicyclobacillus	Bacillota	6	MEP	None
66	Aliiroseovarius	Pseudomonadota	1	MEP	None
67	Aliivibrio	Pseudomonadota	1	MEP	None
68	Alistipes	Bacteroidota	6	MEP	None
69	Alkalibacter	Bacillota	1	MEP	None
70	Alkalicella	Bacillota	1	MEP	None
71	Alkalilimnicola	Pseudomonadota	1	MEP	None
72	Alkalimarinus	Pseudomonadota	2	MEP	None
73	Alkaliphilus	Bacillota	2	MEP	None
74	Alkalitalea	Bacteroidota	1	Both	None
75	Alloacidobacterium	Acidobacteriota	1	MEP	None
76	Allobacillus	Bacillota	1	MEP	None
77	Allobaculum	Bacillota	1	MEP	None
78	Allochromatium	Pseudomonadota	2	MEP	None
79	Allocoleopsis	Cyanobacteriota	1	MEP	None
80	Allofrancisella	Pseudomonadota	3	MEP	None
81	Allomeiothermus	Deinococcota	1	MEP	None
82	Allorhizobium	Pseudomonadota	1	MEP	None
83	Allosaccharopolyspora	Actinomycetota	1	MEP	None
84	Alteracholeplasma	Mycoplasmatota	1	MEV	None
85	Altererythrobacter	Pseudomonadota	2	MEP	None
86	Alteromonas	Pseudomonadota	6	MEP	None
87	Alysiella	Pseudomonadota	1	MEP	None
88	Amedibacterium	Bacillota	1	MEP	None
89	Aminipila	Bacillota	3	MEP	None
90	Aminithiophilus	Synergistota	1	MEP	None
91	Aminobacterium	Synergistota	1	MEP	None
92	Ammonifex	Bacillota	1	MEP	None
93	Amphibacillus	Bacillota	1	MEV	None
94	Amphritea	Pseudomonadota	2	MEV	None
95	Amycolatopsis	Actinomycetota	8	MEP	None
96	Amylolactobacillus	Bacillota	1	MEV	None
97	Anabaena	Cyanobacteriota	1	MEP	None
98	Anaerobacillus	Bacillota	1	MEP	None
99	Anaerococcus	Bacillota	3	MEP	None
100	Anaerocolumna	Bacillota	3	MEP	None
101	Anaerohalosphaera	Planctomycetota	1	MEP	None
102	Anaerolinea	Chloroflexota	1	MEV	None
103	Anaeromicropila	Bacillota	1	MEP	None
104	Anaeromyxobacter	Myxococcota	3	MEP	None
105	Anaeropeptidivorans	Bacillota	1	MEP	None
106	Anaerostipes	Bacillota	2	MEP	None
107	Anaerotignum	Bacillota	1	MEP	None
108	Anaerotruncus	Bacillota	1	MEP	None
109	Anaplasma	Pseudomonadota	4	MEP	None
110	Anatilimnocola	Planctomycetota	1	MEP	None
111	Ancylobacter	Pseudomonadota	2	MEP	None
112	Aneurinibacillus	Bacillota	2	MEP	None
113	Anoxybacillus	Bacillota	5	MEP	None
114	Anoxybacter	Bacillota	1	MEP	None
115	Antarcticibacterium	Bacteroidota	2	MEV	None
116	Anthocerotibacter	Cyanobacteriota	1	MEP	None
117	Apibacter	Bacteroidota	1	MEV	None
118	Apilactobacillus	Bacillota	3	MEV	None
119	Aquabacterium	Pseudomonadota	1	MEP	None
120	Aquella	Pseudomonadota	1	MEP	None
121	Aquibium	Pseudomonadota	2	MEP	None
122	Aquicella	Pseudomonadota	1	MEV	None
123	Aquifex	Aquificota	1	MEP	None
124	Aquiluna	Actinomycetota	1	MEP	None
125	Aquincola	Pseudomonadota	1	MEP	None
126	Aquirhabdus	Pseudomonadota	1	MEP	None
127	Aquirufa	Bacteroidota	2	MEP	None
128	Aquisediminimonas	Pseudomonadota	1	MEP	None
129	Aquisphaera	Planctomycetota	1	MEP	None
130	Aquitalea	Pseudomonadota	2	MEP	None
131	Arachidicoccus	Bacteroidota	3	MEP	None
132	Arachnia	Actinomycetota	2	Both	None
133	Arcanobacterium	Actinomycetota	4	MEP	None
134	Archangium	Myxococcota	1	MEV	None
135	Arcobacter	Campylobacterota	9	MEP	None
136	Arcticibacterium	Bacteroidota	1	MEP	None
137	Arenibacter	Bacteroidota	1	MEV	None
138	Aristophania	Pseudomonadota	1	MEP	None
139	Aromatoleum	Pseudomonadota	3	MEP	None
140	Arsenophonus	Pseudomonadota	4	MEP	Yes	1/4 has neither
141	Arthrobacter	Actinomycetota	9	MEP	None
142	Asaia	Pseudomonadota	1	MEP	None
143	Asticcacaulis	Pseudomonadota	1	MEP	None
144	Athalassotoga	Thermotogota	1	MEP	None
145	Atlantibacter	Pseudomonadota	2	MEP	None
146	Atribacter	Actribacterota	1	MEP	None
147	Aurantiacibacter	Pseudomonadota	2	MEP	None
148	Aurantimicrobium	Actinomycetota	2	MEP	None
149	Aureibaculum	Bacteroidota	1	MEV	None
150	Aureimonas	Pseudomonadota	2	MEP	None
151	Aureliella	Planctomycetota	1	MEP	None
152	Avibacterium	Pseudomonadota	2	MEP	None
153	Azoarcus	Pseudomonadota	1	MEP	None
154	Azorhizobium	Pseudomonadota	1	MEP	None
155	Azospira	Pseudomonadota	3	MEP	None
156	Azospirillum	Pseudomonadota	5	MEP	None
157	Azotobacter	Pseudomonadota	3	MEP	None
158	Bacillus	Bacillota	36	MEP	None
159	Bacteriovorax	Bdellovibrionota	1	MEV	None
160	Bacteroides	Bacteroidota	17	MEP	None
161	Baekduia	Actinomycetota	1	MEP	None
162	Barnesiella	Bacteroidota	1	MEP	None
163	Bartonella	Pseudomonadota	18	MEP	None
164	Basfia	Pseudomonadota	1	MEP	None
165	Basilea	Pseudomonadota	1	MEP	None
166	Bdellovibrio	Bdellovibrionota	2	MEV	None
167	Beggiatoa	Pseudomonadota	1	MEP	None
168	Beijerinckia	Pseudomonadota	1	MEP	None
169	Belliella	Bacteroidota	1	MEP	None
170	Bermanella	Pseudomonadota	1	MEP	None
171	Bernardetia	Bacteroidota	1	MEV	None
172	Berryella	Actinomycetota	1	MEP	None
173	Beutenbergia	Actinomycetota	1	MEP	None
174	Bibersteinia	Pseudomonadota	1	MEP	None
175	Bifidobacterium	Actinomycetota	17	MEP	Yes	2/17 are MEV
176	Bisgaardia	Pseudomonadota	1	MEP	None
177	Blastochloris	Pseudomonadota	2	MEP	None
178	Blastomonas	Pseudomonadota	1	MEP	None
179	Blattabacterium	Bacteroidota	2	Neither	None
180	Blautia	Bacillota	8	MEP	None
181	Blochmannia	Pseudomonadota	5	MEP	Yes	1/5 is neither
182	Bombilactobacillus	Bacillota	3	MEV	None
183	Bordetella	Pseudomonadota	10	MEP	None
184	Borrelia	Spirochaetota	11	MEV	None
185	Borreliella	Spirochaetota	3	MEV	None
186	Bosea	Pseudomonadota	1	MEP	None
187	Boudabousia	Actinomycetota	1	MEP	None
188	Brachybacterium	Actinomycetota	8	MEP	Yes	1/8 is both, 2/8 are MEV, 5/8 are MEP
189	Brachyspira	Spirochaetota	4	MEP	None
190	Bradymonas	Myxococcota	1	MEV	None
191	Bradyrhizobium	Pseudomonadota	22	MEP	None
192	Bremerella	Planctomycetota	1	MEP	None
193	Brenneria	Pseudomonadota	4	MEP	None
194	Brevefilum	Chloroflexota	1	MEV	None
195	Brevibacillus	Bacillota	7	MEP	Yes	1/7 is both
196	Brevibacterium	Actinomycetota	9	MEV	Yes	4/9 are both, 1/9 is MEV only
197	Brevundimonas	Pseudomonadota	7	MEP	None
198	Breznakiella	Spirochaetota	1	MEP	None
199	Brochothrix	Bacillota	1	MEV	None
200	Brucella	Pseudomonadota	10	MEP	None
201	Brucepastera	Spirochaetota	1	MEP	None
202	Buchnera	Pseudomonadota	1	MEP	None
203	Burkholderia	Pseudomonadota	23	MEP	Yes	1/23 is both
204	Buttiauxella	Pseudomonadota	2	MEP	None
205	Butyricimonas	Bacteroidota	2	MEP	None
206	Butyrivibrio	Bacillota	2	MEP	None
207	Caballeronia	Pseudomonadota	3	MEP	None
208	Caenibius	Pseudomonadota	1	MEP	None
209	Caldalkalibacillus	Bacillota	1	MEP	None
210	Caldanaerobacter	Bacillota	1	MEP	None
211	Caldicellulosiruptor	Bacillota	9	MEP	None
212	Caldichromatium	Pseudomonadota	1	MEP	None
213	Caldilinea	Chloroflexota	1	MEV	None
214	Caldimicrobium	Desulfobacterota	1	MEP	None
215	Caldimonas	Pseudomonadota	1	MEP	None
216	Caldinitratiruptor	Bacillota	1	MEP	None
217	Caldisericum	Caldisericota	1	MEP	None
218	Calditerrivibrio	Deferribacterota	1	MEP	None
219	Caldithrix	Calditrichota	1	MEV	None
220	Caminibacter	Campylobacterota	2	MEP	None
221	Campylobacter	Campylobacterota	33	MEP	None
222	Capillimicrobium	Actinomycetota	1	MEP	None
223	Capnocytophaga	Bacteroidota	8	MEV	None
224	Caproicibacter	Bacillota	1	MEP	None
225	Caproicibacterium	Bacillota	2	MEP	None
226	Carboxydothermus	Bacillota	1	MEP	None
227	Cardinium	Bacteroidota	3	neither	None
228	Cardiobacterium	Pseudomonadota	1	MEV	None
229	Carnobacterium	Bacillota	2	MEV	None
230	Casimicrobium	Pseudomonadota	1	MEP	None
231	Castellaniella	Pseudomonadota	1	MEP	None
232	Catenovulum	Pseudomonadota	1	MEP	None
233	Catenulispora	Actinomycetota	1	MEP	None
234	Caulobacter	Pseudomonadota	6	MEP	None
235	Cedecea	Pseudomonadota	2	MEP	None
236	Celeribacter	Pseudomonadota	3	MEP	None
237	Celerinatantimonas	Pseudomonadota	1	MEP	None
238	Cellulomonas	Actinomycetota	10	MEP	Yes	1/10 is MEV which is the only one missing IspH
239	Cellulophaga	Bacteroidota	4	MEV	None
240	Cellulosilyticum	Bacillota	1	MEP	None
241	Cellulosimicrobium	Actinomycetota	2	MEP	None
242	Cereibacter	Pseudomonadota	2	MEP	None
243	Changchengzhania	Bacteroidota	1	MEV	None
244	Changpingibacter	Actinomycetota	1	MEP	None
245	Chania	Pseudomonadota	1	MEP	None
246	Chenggangzhangella	Pseudomonadota	1	MEP	None
247	Chitinibacter	Pseudomonadota	2	MEP	None
248	Chitinimonas	Pseudomonadota	1	MEP	None
249	Chitinolyticbacter	Pseudomonadota	1	MEP	None
250	Chitinophaga	Bacteroidota	4	MEP	None
251	Chlamydia	Chlamydiota	13	MEP	None
252	Chlamydiifrater	Chlamydiota	2	MEP	None
253	Chloracidobacterium	Acidobacteriota	3	MEP	None
254	Chlorobaculum	Bacteroidota	3	MEP	None
255	Chlorobium	Bacteroidota	2	MEP	None
256	Chloroflexus	Chloroflexota	2	MEV	None
257	Chloroherpeton	Bacteroidota	1	MEP	None
258	Chondromyces	Myxococcota	1	MEV	None
259	Chordicoccus	Bacillota	1	MEP	None
260	Christensenella	Bacillota	1	MEP	None
261	Christiangramia	Bacteroidota	4	MEV	None
262	Chromobacterium	Pseudomonadota	6	MEP	None
263	Chromohalobacter	Pseudomonadota	1	MEP	None
264	Chroococcidiopsis	Cyanobacteriota	1	MEP	None
265	Chryseobacterium	Bacteroidota	24	MEV	None
266	Chryseoglobus	Actinomycetota	1	MEP	None
267	Chryseolinea	Bacteroidota	1	MEP	None
268	Ciceribacter	Pseudomonadota	1	MEP	None
269	Citrifermentans	Thermodesulfobacteriota	2	MEP	None
270	Citrobacter	Pseudomonadota	12	MEP	None
271	Clavibacter	Actinomycetota	4	MEP	None
272	Cloacibacillus	Synergistota	1	MEP	None
273	Cloacibacterium	Bacteroidota	2	MEV	None
274	Clostridioides	Bacillota	1	MEP	None
275	Clostridium	Bacillota	43	MEP	Yes	2/43 have some MEV genes in addition
276	Cnuibacter	Actinomycetota	1	MEP	None
277	Cobetia	Pseudomonadota	1	MEP	None
278	Cognaticolwellia	Pseudomonadota	1	MEP	None
279	Cohnella	Bacillota	4	MEP	None
280	Collimonas	Pseudomonadota	3	MEP	None
281	Collinsella	Actinomycetota	2	MEP	None
282	Colwellia	Pseudomonadota	1	MEP	None
283	Comamonas	Pseudomonadota	7	MEP	None
284	Companilactobacillus	Bacillota	9	MEP	None
285	Conchiformibius	Pseudomonadota	1	MEP	None
286	Conexibacter	Actinomycetota	1	MEP	None
287	Constantimarinum	Bacteroidota	1	MEV	None
288	Coprobacter	Bacteroidota	1	MEP	None
289	Coprococcus	Bacillota	2	MEP	None
290	Coprothermobacter	Coprothermobacterota	1	MEP	None
291	Coraliomargarita	Verrucomicrobiota	1	MEP	None
292	Corallococcus	Myxococcota	2	MEV	None
293	Coriobacterium	Actinomycetota	1	MEP	None
294	Corynebacterium	Actinomycetota	83	MEP	Yes	4/83 are both, 4/83 are MEV
295	Costertonia	Bacteroidota	1	MEV	None
296	Coxiella-like	Pseudomonadota	1	MEV	None
297	Coxiella	Pseudomonadota	5	MEV	None
298	Crassaminicella	Bacillota	3	MEP	None
299	Crinalium	Cyanobacteriota	1	MEP	None
300	Croceibacter	Bacteroidota	1	MEV	None
301	Croceibacterium	Pseudomonadota	1	MEP	None
302	Croceicoccus	Pseudomonadota	2	MEP	None
303	Croceimicrobium	Bacteroidota	1	MEV	None
304	Crocosphaera	Cyanobacteriota	1	MEP	None
305	Cronobacter	Pseudomonadota	6	MEP	None
306	Cruoricaptor	Bacteroidota	1	MEV	None
307	Cryobacterium	Actinomycetota	1	MEP	None
308	Cryptobacterium	Actinomycetota	1	MEP	None
309	Cupriavidus	Pseudomonadota	7	MEP	None
310	Curtobacterium	Actinomycetota	2	Both	None
311	Cutibacterium	Actinomycetota	4	MEP	None
312	Cyanobacterium	Cyanobacteriota	3	MEP	None
313	Cyanobium	Cyanobacteriota	1	MEP	None
314	Cyclobacterium	Bacteroidota	2	MEP	None
315	Cylindrospermopsis	Cyanobacteriota	2	MEP	None
316	Cytobacillus	Bacillota	2	MEP	None
317	Cytophaga	Bacteroidota	1	MEP	None
318	Dactylococcopsis	Cyanobacteriota	1	MEP	None
319	Dactylosporangium	Actinomycetota	4	MEP	None
320	Deefgea	Pseudomonadota	2	MEP	None
321	Deferribacter	Deferribacterota	1	MEP	None
322	Defluviicoccus	Pseudomonadota	1	MEP	None
323	Defluviitoga	Thermotogota	1	MEP	None
324	Dehalobacter	Bacillota	1	MEP	None
325	Dehalobacterium	Bacillota	1	MEP	None
326	Dehalococcoides	Chloroflexota	1	MEP	None
327	Dehalogenimonas	Chloroflexota	1	MEP	None
328	Deinococcus	Deinococcota	19	MEP	None
329	Delftia	Pseudomonadota	2	MEP	None
330	Denitratisoma	Pseudomonadota	1	MEP	None
331	Denitrobacterium	Actinomycetota	1	MEP	None
332	Denitrovibrio	Deferribacterota	1	MEP	None
333	Dermabacter	Actinomycetota	1	MEV	None
334	Dermacoccus	Actinomycetota	1	MEP	None
335	Dermatophilus	Actinomycetota	1	MEP	None
336	Desulfarculus	Desulfobacterota	1	MEP	None
337	Desulfatibacillum	Thermodesulfobacteriota	1	MEP	None
338	Desulfitobacterium	Bacillota	4	MEP	None
339	Desulfobacca	Desulfobacterota	1	MEP	None
340	Desulfobacula	Desulfobacterota	1	MEP	None
341	Desulfobulbus	Desulfobacterota	3	MEP	None
342	Desulfocapsa	Desulfobacterota	1	MEP	None
343	Desulfococcus	Thermodesulfobacteriota	1	MEP	None
344	Desulfocurvibacter	Thermodesulfobacteriota	1	MEP	None
345	Desulfofarcimen	Bacillota	1	MEP	None
346	Desulfoglaeba	Desulfobacterota	1	MEP	None
347	Desulfohalobium	Desulfobacterota	1	MEP	None
348	Desulfolithobacter	Thermodesulfobacteriota	1	MEP	None
349	Desulfoluna	Thermodesulfobacteriota	1	MEP	None
350	Desulfolutivibrio	Desulfobacterota	1	MEP	None
351	Desulfomarina	Thermodesulfobacteriota	1	MEP	None
352	Desulfomicrobium	Desulfobacterota	2	MEP	None
353	Desulfomonile	Desulfobacterota	1	MEP	None
354	Desulfonema	Thermodesulfobacteriota	2	MEP	None
355	Desulforamulus	Desulfobacterota	3	MEP	None
356	Desulforapulum	Desulfobacterota	1	MEP	None
357	Desulfosarcina	Desulfobacterota	3	MEP	None
358	Desulfoscipio	Bacillota	1	MEP	None
359	Desulfosediminicola	Thermodesulfobacteriota	2	MEP	None
360	Desulfosporosinus	Bacillota	3	MEP	None
361	Desulfosudis	Desulfobacterota	1	MEP	None
362	Desulfotalea	Desulfobacterota	1	MEP	None
363	Desulfovibrio	Desulfobacterota	6	MEP	None
364	Desulfurispirillum	Chrysiogenota	1	MEP	None
365	Desulfurivibrio	Desulfobacterota	1	MEP	None
366	Desulfurobacterium	Aquificota	1	MEP	None
367	Desulfuromonas	Desulfobacterota	2	MEP	None
368	Devosia	Pseudomonadota	3	MEP	None
369	Devriesea	Actinomycetota	1	MEP	None
370	Dialister	Bacillota	2	MEP	None
371	Diaphorobacter	Pseudomonadota	3	MEP	None
372	Dichelobacter	Pseudomonadota	1	MEV	None
373	Dickeya	Pseudomonadota	9	MEP	None
374	Dictyoglomus	Dictyoglomota	2	MEP	None
375	Dietzia	Actinomycetota	3	MEP	Yes	1/3 is MEV
376	Dinoroseobacter	Pseudomonadota	1	MEP	None
377	Dissulfurimicrobium	Pseudomonadota	1	MEP	None
378	Dissulfurispira	Nitrospirota	1	MEP	None
379	Dokdonella	Pseudomonadota	1	MEP	None
380	Dokdonia	Bacteroidota	1	MEV	None
381	Dolichospermum	Cyanobacteriota	2	MEP	None
382	Dongshaea	Pseudomonadota	1	MEP	None
383	Draconibacterium	Bacteroidota	1	MEP	None
384	Duffyella	Pseudomonadota	1	MEP	None
385	Duganella	Pseudomonadota	1	MEP	None
386	Duodenibacillus	Pseudomonadota	1	MEP	None
387	Dyadobacter	Bacteroidota	5	MEP	None
388	Dyella	Pseudomonadota	3	MEP	Yes	1/3 is MEV
389	Echinicola	Bacteroidota	5	MEP	None
390	Edaphobacter	Acidobacteriota	2	MEP	None
391	Edwardsiella	Pseudomonadota	5	MEP	None
392	Effusibacillus	Bacillota	1	MEP	None
393	Eggerthella	Actinomycetota	2	MEP	None
394	Egibacter	Actinomycetota	1	MEP	None
395	Egicoccus	Actinomycetota	1	MEP	None
396	Ehrlichia	Pseudomonadota	4	MEP	None
397	Eikenella	Pseudomonadota	2	MEP	None
398	Elioraea	Pseudomonadota	1	MEP	None
399	Elizabethkingia	Bacteroidota	3	MEV	None
400	Elusimicrobium	Elusimicrobiota	1	MEP	None
401	Empedobacter	Bacteroidota	2	MEV	None
402	Endomicrobium	Elusimicrobiota	1	MEP	None
403	Endozoicomonas	Pseudomonadota	1	MEP	None
404	Ensifer	Pseudomonadota	2	MEP	None
405	Enterobacter	Pseudomonadota	12	MEP	None
406	Enterobacteriaceae	Pseudomonadota	2	Neither	None
407	Enterocloster	Bacillota	1	MEP	None
408	Enterococcus	Bacillota	13	MEV	Yes	1/13 is fully both, 7/13 have substantial parts of MEP (but not IspG/H)
409	Entomobacter	Pseudomonadota	1	MEP	None
410	Entomomonas	Pseudomonadota	2	MEP	None
411	Entomoplasma	Mycoplasmatota	1	Neither	None
412	Entomospira	Spirochaetota	1	MEP	None
413	Ephemeroptericola	Pseudomonadota	1	MEP	None
414	Epidermidibacterium	Actinomycetota	1	MEP	None
415	Epilithonimonas	Bacteroidota	1	MEV	None
416	Erwinia	Pseudomonadota	7	MEP	None
417	Erysipelothrix	Bacillota	4	MEV	Yes	1/4 is MEP but lacks IspF,G,H
418	Erythrobacter	Pseudomonadota	5	MEP	None
419	Escherichia	Pseudomonadota	4	MEP	None
420	Ethanoligenens	Bacillota	1	MEP	None
421	Eubacterium	Bacillota	5	MEP	None
422	Euhalothece	Cyanobacteriota	1	MEP	None
423	Euzebya	Actinomycetota	1	MEP	None
424	Euzebyella	Bacteroidota	1	MEV	None
425	Evansella	Bacillota	1	MEP	None
426	Exiguobacterium	Bacillota	4	MEP	None
427	Ezakiella	Bacillota	1	MEP	None
428	Faecalibacillus	Bacillota	1	MEP	None
429	Faecalibacter	Bacteroidota	1	MEV	None
430	Faecalibacterium	Bacillota	1	MEP	None
431	Faecalibaculum	Bacillota	1	MEP	None
432	Falsihalocynthiibacter	Pseudomonadota	1	MEP	None
433	Fastidiosipila	Bacillota	1	MEV	None
434	Fenollaria	Bacillota	1	MEP	None
435	Ferribacterium	Pseudomonadota	1	MEP	None
436	Ferrigenium	Pseudomonadota	1	MEP	None
437	Ferrimonas	Pseudomonadota	2	MEP	None
438	Ferriphaselus	Pseudomonadota	1	MEP	None
439	Ferrovibrio	Pseudomonadota	1	MEP	None
440	Ferrovum	Pseudomonadota	1	MEP	None
441	Ferruginibacter	Bacteroidota	2	MEP	None
442	Fervidibacillus	Bacillota	2	MEP	None
443	Fervidobacterium	Thermotogota	2	MEP	None
444	Fibrobacter	Fibrobacterota	1	MEP	None
445	Fictibacillus	Bacillota	1	MEP	None
446	Filifactor	Bacillota	1	MEP	None
447	Filimonas	Bacteroidota	1	MEP	None
448	Fimbriimonas	Armatimonadota	1	MEP	None
449	Flagellatimonas	Pseudomonadota	1	MEP	None
450	Flammeovirga	Bacteroidota	3	MEP	None
451	Flaviflexus	Actinomycetota	3	Both	None
452	Flavihumibacter	Bacteroidota	1	MEP	None
453	Flavisolibacter	Bacteroidota	2	MEP	None
454	Flavivirga	Bacteroidota	1	MEV	None
455	Flavobacterium	Bacteroidota	36	MEV	None
456	Flavonifractor	Bacillota	1	MEP	None
457	Flexistipes	Deferribacterota	1	MEP	None
458	Flocculibacter	Pseudomonadota	1	MEP	None
459	Fluviibacter	Pseudomonadota	1	MEP	None
460	Fluviicola	Bacteroidota	1	Both	None
461	Formicincola	Pseudomonadota	1	MEP	None
462	Formosa	Bacteroidota	1	MEV	None
463	Francisella	Pseudomonadota	13	MEP	None
464	Frankia	Actinomycetota	2	MEP	None
465	Frateuria	Pseudomonadota	3	MEP	None
466	Frederiksenia	Pseudomonadota	1	MEP	None
467	Frigidibacter	Pseudomonadota	1	MEP	None
468	Frigoriglobus	Planctomycetota	1	MEP	None
469	Frischella	Pseudomonadota	1	MEP	None
470	Fructilactobacillus	Bacillota	7	MEV	None
471	Fructobacillus	Bacillota	1	MEV	None
472	Fuerstiella	Planctomycetota	1	MEP	None
473	Fulvivirga	Bacteroidota	1	MEP	None
474	Furfurilactobacillus	Bacillota	1	MEV	None
475	Fuscovulum	Pseudomonadota	1	MEP	None
476	Fusobacterium	Fusobacteriota	14	MEP	None
477	Gallaecimonas	Pseudomonadota	1	MEP	None
478	Gallionella	Pseudomonadota	1	MEP	None
479	Gemella	Bacillota	3	MEV	None
480	Gemmata	Planctomycetota	1	MEP	None
481	Gemmatimonas	Gemmatimonadota	3	MEP	None
482	Gemmatirosa	Gemmatimonadota	1	MEP	None
483	Gemmobacter	Pseudomonadota	2	MEP	None
484	Geoalkalibacter	Desulfobacterota	1	MEP	None
485	Geobacillus	Bacillota	5	MEP	None
486	Geobacter	Desulfobacterota	4	MEP	None
487	Geodermatophilus	Actinomycetota	1	MEP	None
488	Geomonas	Thermodesulfobacteriota	4	MEP	None
489	Georgenia	Actinomycetota	3	MEP	None
490	Georhizobium	Pseudomonadota	1	MEP	None
491	Geosporobacter	Bacillota	1	MEP	None
492	Geotalea	Desulfobacterota	2	MEP	None
493	Geovibrio	Deferribacterota	1	MEP	None
494	Gephyromycinifex	Actinomycetota	1	MEP	None
495	Gibbsiella	Pseudomonadota	1	MEP	None
496	Gilliamella	Pseudomonadota	1	MEP	None
497	Gimesia	Planctomycetota	3	MEP	None
498	Glaciecola	Pseudomonadota	1	MEP	None
499	Glaesserella	Pseudomonadota	1	MEP	None
500	Gleimia	Actinomycetota	1	MEP	None
501	Gloeobacter	Cyanobacteriota	3	MEP	None
502	Gloeothece	Cyanobacteriota	2	MEP	None
503	Gluconacetobacter	Pseudomonadota	1	MEP	None
504	Gluconobacter	Pseudomonadota	3	MEP	None
505	Glutamicibacter	Actinomycetota	4	MEP	None
506	Glycocaulis	Pseudomonadota	1	MEP	None
507	Gordonia	Actinomycetota	15	MEP	None
508	Gottschalkia	Bacillota	1	MEP	None
509	Gracilibacillus	Bacillota	1	MEP	None
510	Gracilinema	Spirochaetota	1	MEP	None
511	Granulibacter	Pseudomonadota	1	MEP	None
512	Granulicatella	Bacillota	1	MEV	None
513	Granulicella	Acidobacteriota	2	MEP	None
514	Granulosicoccus	Pseudomonadota	1	MEP	None
515	Grimontia	Pseudomonadota	1	MEP	None
516	Gryllotalpicola	Actinomycetota	1	MEP	None
517	Gudongella	Bacillota	1	MEP	None
518	Gulosibacter	Actinomycetota	1	Both	None
519	Gymnodinialimonas	Pseudomonadota	1	MEP	None
520	Gynuella	Pseudomonadota	1	Both	None
521	Haematobacter	Pseudomonadota	1	MEP	None
522	Haematospirillum	Pseudomonadota	1	MEP	None
523	Haemophilus	Pseudomonadota	6	MEP	None
524	Hafnia	Pseudomonadota	2	MEP	None
525	Hahella	Pseudomonadota	1	MEP	None
526	Halalkalibacterium	Bacillota	1	MEP	None
527	Halanaerobium	Bacillota	2	MEP	None
528	Halarcobacter	Campylobacterota	3	MEP	None
529	Haliangium	Myxococcota	1	MEV	None
530	Halioglobus	Pseudomonadota	1	MEP	None
531	Haliscomenobacter	Bacteroidota	1	MEV	None
532	Halobacillus	Bacillota	2	MEP	None
533	Halobacteriovorax	Bdellovibrionota	1	MEV	None
534	Halobacteroides	Bacillota	1	MEP	None
535	Halomicronema	Cyanobacteriota	1	MEP	None
536	Halomonas	Pseudomonadota	16	MEP	None
537	Halopseudomonas	Pseudomonadota	1	MEP	None
538	Halorhodospira	Pseudomonadota	2	MEP	None
539	Halothermothrix	Bacillota	1	MEP	None
540	Halothiobacillus	Pseudomonadota	1	MEP	None
541	Hankyongella	Pseudomonadota	1	MEP	None
542	Haploplasma	Mycoplasmatota	1	MEV	None
543	Hartmannibacter	Pseudomonadota	1	MEP	None
544	Hathewaya	Bacillota	1	MEP	None
545	Helicobacter	Campylobacterota	14	MEP	None
546	Heliomicrobium	Bacillota	1	MEP	None
547	Heliorestis	Bacillota	1	MEP	None
548	Herbaspirillum	Pseudomonadota	5	MEP	None
549	Herbinix	Bacillota	1	MEP	None
550	Herminiimonas	Pseudomonadota	1	MEP	None
551	Heyndrickxia	Bacillota	1	MEP	None
552	Hippea	Campylobacterota	1	MEP	None
553	Hirschia	Pseudomonadota	1	MEP	None
554	Histophilus	Pseudomonadota	1	MEP	None
555	Horticoccus	Verrucomicrobiota	1	MEP	None
556	Hoylesella	Bacteroidota	1	MEP	None
557	Hoyosella	Actinomycetota	1	MEP	None
558	Humibacter	Actinomycetota	1	MEP	None
559	Humisphaera	Planctomycetota	1	MEP	None
560	Hydrocarboniclastica	Pseudomonadota	1	MEP	None
561	Hydrogenimonas	Campylobacterota	1	MEP	None
562	Hydrogenobacter	Aquificota	1	MEP	None
563	Hydrogenophaga	Pseudomonadota	3	MEP	None
564	Hydrogenophilus	Pseudomonadota	1	MEP	None
565	Hydrogenovibrio	Pseudomonadota	3	MEV	None
566	Hymenobacter	Bacteroidota	12	MEP	None
567	Hypericibacter	Pseudomonadota	2	MEP	None
568	Hyphococcus	Pseudomonadota	1	MEP	None
569	Hyphomicrobium	Pseudomonadota	2	MEP	None
570	Hyphomonas	Pseudomonadota	1	MEP	None
571	Iamia	Actinomycetota	1	MEP	None
572	Ichthyobacterium	Bacteroidota	1	MEV	None
573	Ideonella	Pseudomonadota	1	MEP	None
574	Idiomarina	Pseudomonadota	2	MEP	None
575	Ignavibacterium	Bacteroidota	1	MEP	None
576	Ignavigranum	Bacillota	1	MEV	None
577	Ilumatobacter	Actinomycetota	1	MEP	None
578	Ilyobacter	Fusobacteriota	1	MEP	None
579	Immundisolibacter	Pseudomonadota	1	MEP	None
580	Imtechella	Bacteroidota	1	MEV	None
581	Indioceanicola	Pseudomonadota	1	MEP	None
582	Inhella	Pseudomonadota	1	MEP	None
583	Intestinibaculum	Bacillota	1	MEP	None
584	Intrasporangium	Actinomycetota	1	MEP	None
585	Iocasia	Bacillota	1	MEP	None
586	Iodobacter	Pseudomonadota	1	MEP	None
587	Isoalcanivorax	Pseudomonadota	1	MEP	None
588	Isoptericola	Actinomycetota	2	MEP	Yes	1/2 is both, 1/2 is MEP only
589	Isosphaera	Planctomycetota	1	MEP	None
590	Janibacter	Actinomycetota	2	MEP	None
591	Janthinobacterium	Pseudomonadota	4	MEP	None
592	Jatrophihabitans	Actinomycetota	1	MEP	None
593	Jejubacter	Pseudomonadota	1	MEP	None
594	Jeotgalibaca	Bacillota	3	MEV	None
595	Jeotgalibacillus	Bacillota	1	MEP	None
596	Jinshanibacter	Pseudomonadota	1	MEP	None
597	Jonesia	Actinomycetota	1	MEP	None
598	Kaistella	Bacteroidota	3	MEV	None
599	Kangiella	Pseudomonadota	4	MEP	None
600	Kaustia	Pseudomonadota	1	MEP	None
601	Keratinibaculum	Bacillota	1	MEP	None
602	Ketobacter	Pseudomonadota	1	MEP	None
603	Ketogulonicigenium	Pseudomonadota	2	MEP	None
604	Kibdelosporangium	Actinomycetota	1	MEP	None
605	Kineobactrum	Pseudomonadota	1	MEP	None
606	Kineococcus	Actinomycetota	1	MEP	None
607	Kingella	Pseudomonadota	1	MEP	None
608	Kiritimatiella	Verrucomicrobiota	1	MEV	None
609	Kitasatospora	Actinomycetota	2	MEP	None
610	Klebsiella	Pseudomonadota	9	MEP	None
611	Kluyvera	Pseudomonadota	2	MEP	None
612	Kocuria	Actinomycetota	3	MEP	None
613	Koleobacter	Bacillota	1	MEP	None
614	Komagataeibacter	Pseudomonadota	5	MEP	None
615	Kordia	Bacteroidota	1	MEV	None
616	Kordiimonas	Pseudomonadota	1	Both	None
617	Kosakonia	Pseudomonadota	7	MEP	None
618	Kosmotoga	Thermotogota	2	MEP	None
619	Kovacikia	Cyanobacteriota	1	MEP	None
620	Kozakia	Pseudomonadota	1	MEP	None
621	Kribbella	Actinomycetota	2	MEP	None
622	Kroppenstedtia	Bacillota	2	MEP	None
623	Ktedonosporobacter	Chloroflexota	1	MEP	None
624	Kushneria	Pseudomonadota	3	MEP	None
625	Kutzneria	Actinomycetota	2	MEP	None
626	Kyrpidia	Bacillota	2	MEP	None
627	Labilibaculum	Bacteroidota	1	Both	None
628	Labilithrix	Myxococcota	1	MEV	None
629	Lachnoanaerobaculum	Bacillota	1	MEP	None
630	Lachnoclostridium	Bacillota	2	MEP	None
631	Lacinutrix	Bacteroidota	1	MEV	None
632	Lacipirellula	Planctomycetota	1	MEP	None
633	Lacrimispora	Bacillota	1	MEP	None
634	Lacticaseibacillus	Bacillota	5	MEV	None
635	Lactiplantibacillus	Bacillota	3	MEV	None
636	Lactobacillus	Bacillota	18	MEV	None
637	Lactococcus	Bacillota	10	MEV	Yes	3/7 are MEP
638	Lacunisphaera	Verrucomicrobiota	1	MEP	None
639	Lancefieldella	Actinomycetota	1	MEP	None
640	Lapidilactobacillus	Bacillota	1	MEV	None
641	Larkinella	Bacteroidota	1	MEP	None
642	Latilactobacillus	Bacillota	3	MEV	None
643	Lautropia	Pseudomonadota	1	MEP	None
644	Lawsonella	Actinomycetota	1	MEP	None
645	Lawsonia	Thermodesulfobacteriota	1	MEP	None
646	Leadbettera	Spirochaetota	1	MEP	None
647	Leadbetterella	Bacteroidota	1	MEP	None
648	Leclercia	Pseudomonadota	2	MEP	None
649	Lederbergia	Bacillota	1	MEP	None
650	Leeuwenhoekiella	Bacteroidota	1	MEV	None
651	Legionella	Pseudomonadota	16	MEV	Yes	1/16 is neither; many lack hmgS and pmvk
652	Leifsonia	Actinomycetota	1	MEP	None
653	Leisingera	Pseudomonadota	3	MEP	None
654	Leminorella	Pseudomonadota	1	MEP	None
655	Lentibacillus	Bacillota	1	Both	None	MEP is missing IspFGH
656	Lentilactobacillus	Bacillota	6	MEV	None
657	Lentisphaera	Lentisphaerota	1	MEP	None
658	Lentzea	Actinomycetota	1	MEP	None
659	Leptodesmis	Cyanobacteriota	1	MEP	None
660	Leptogranulimonas	Actinomycetota	1	MEP	None
661	Leptolyngbya	Cyanobacteriota	1	MEP	None
662	Leptospira	Spirochaetota	9	MEP	None
663	Leptospirillum	Nitrospirota	1	MEP	None
664	Leptothermofonsia	Cyanobacteriota	1	MEP	None
665	Leptothrix	Pseudomonadota	1	MEP	None
666	Leptotrichia	Fusobacteriota	6	MEV	None
667	Leucobacter	Actinomycetota	6	MEP	Yes	1/6 is both
668	Leuconostoc	Bacillota	8	MEV	None
669	Levilactobacillus	Bacillota	3	MEV	None
670	Liberibacter	Pseudomonadota	1	MEV	None
671	Lichenicola	Pseudomonadota	1	MEP	None
672	Ligilactobacillus	Bacillota	6	MEV	Yes	1/6 is both but it is missing Dxr, IspF, IspG, IspH
673	Lignipirellula	Planctomycetota	1	MEP	None
674	Limihaloglobus	Planctomycetota	1	MEP	None
675	Limnobaculum	Pseudomonadota	1	MEP	None
676	Limnochorda	Bacillota	1	MEP	None
677	Limnoglobus	Planctomycetota	1	MEP	None
678	Limosilactobacillus	Bacillota	6	MEV	None
679	Liquorilactobacillus	Bacillota	1	MEP	None
680	Listeria	Bacillota	8	MEV	Yes	2/8 are missing MEV and have complete MEP. 5/8 have MEV and most of MEP but are missing IspG/H. 1/8 is fully both
681	Litorilituus	Pseudomonadota	1	MEP	None
682	Litorivicinus	Pseudomonadota	1	MEP	None
683	Loigolactobacillus	Bacillota	2	MEV	None
684	Loktanella	Pseudomonadota	1	MEP	None
685	Longicatena	Bacillota	1	MEP	None
686	Lonsdalea	Pseudomonadota	2	MEP	None
687	Luteibacter	Pseudomonadota	4	MEP	None
688	Luteimicrobium	Actinomycetota	1	MEP	None
689	Luteimonas	Pseudomonadota	2	MEP	None
690	Luteipulveratus	Actinomycetota	1	MEP	None
691	Luteitalea	Acidobacteriota	1	MEP	None
692	Luteithermobacter	Pseudomonadota	1	MEP	None
693	Luteolibacter	Verrucomicrobiota	2	MEP	None
694	Lutibacter	Bacteroidota	1	MEV	None
695	Lysinibacillus	Bacillota	5	MEP	None
696	Lysobacter	Pseudomonadota	16	MEP	None
697	Macrococcus	Bacillota	7	MEP	None
698	Mageeibacillus	Bacillota	1	MEP	None
699	Magnetococcus	Pseudomonadota	1	MEP	None
700	Magnetospirillum	Pseudomonadota	2	MEP	None
701	Mahella	Bacillota	1	MEP	None
702	Maioricimonas	Planctomycetota	1	MEP	None
703	Malaciobacter	Campylobacterota	6	MEP	None
704	Malacoplasma	Mycoplasmatota	2	MEP	None
705	Mammaliicoccus	Bacillota	3	Both	None
706	Mangrovibacillus	Bacillota	1	MEP	None
707	Mangrovivirga	Bacteroidota	1	MEP	None
708	Mannheimia	Pseudomonadota	7	MEP	None
709	Maribacter	Bacteroidota	3	MEV	Yes	1/3 is neither
710	Maribellus	Bacteroidota	1	MEP	None
711	Marichromatium	Pseudomonadota	1	MEP	None
712	Maridesulfovibrio	Desulfobacterota	1	MEP	None
713	Marinagarivorans	Pseudomonadota	1	MEP	None
714	Mariniblastus	Planctomycetota	1	MEP	None
715	Marinicauda	Pseudomonadota	1	MEP	None
716	Marinilongibacter	Bacteroidota	1	MEP	None
717	Mariniplasma	Mycoplasmatota	1	MEP	None
718	Marinithermus	Deinococcota	1	MEP	None
719	Marinitoga	Thermotogota	1	MEP	None
720	Marinobacter	Pseudomonadota	7	MEP	Yes	1/7 is Both
721	Marinobacterium	Pseudomonadota	3	MEV	None
722	Marinomonas	Pseudomonadota	7	MEP	None
723	Mariprofundus	Pseudomonadota	2	MEP	None
724	Marisediminicola	Actinomycetota	1	MEP	None
725	Maritalea	Pseudomonadota	1	MEP	None
726	Marivirga	Bacteroidota	1	MEP	None
727	Martelella	Pseudomonadota	2	MEP	None
728	Marvinbryantia	Bacillota	1	MEP	None
729	Massilia	Pseudomonadota	5	MEP	None
730	Massilistercora	Bacillota	1	MEP	None
731	Megamonas	Bacillota	2	MEP	None
732	Megasphaera	Bacillota	3	MEP	None
733	Meiothermus	Deinococcota	1	MEP	None
734	Melaminivora	Pseudomonadota	2	MEP	None
735	Melioribacter	Bacteroidota	1	MEP	None
736	Melittangium	Myxococcota	1	MEV	None
737	Mergibacter	Pseudomonadota	1	MEP	None
738	Mesoflavibacter	Bacteroidota	1	MEV	None
739	Mesomycoplasma	Mycoplasmatota	6	Neither	None
740	Mesoplasma	Mycoplasmatota	7	Neither	None
741	Mesorhizobium	Pseudomonadota	10	MEP	None
742	Mesotoga	Thermotogota	2	MEP	None
743	Metabacillus	Bacillota	2	MEP	None
744	Metamycoplasma	Mycoplasmatota	9	Neither	None
745	Methylacidiphilum	Verrucomicrobiota	2	MEP	None
746	Methylibium	Pseudomonadota	1	MEP	None
747	Methylobacillus	Pseudomonadota	1	MEP	None
748	Methylobacterium	Pseudomonadota	9	MEP	None
749	Methylocaldum	Pseudomonadota	1	MEP	None
750	Methyloceanibacter	Pseudomonadota	1	MEP	None
751	Methylocella	Pseudomonadota	1	MEP	None
752	Methylococcus	Pseudomonadota	2	MEP	None
753	Methylocystis	Pseudomonadota	3	MEP	None
754	Methylogaea	Pseudomonadota	1	MEP	None
755	Methylomagnum	Pseudomonadota	1	MEP	None
756	Methylomonas	Pseudomonadota	6	MEP	None
757	Methylomusa	Bacillota	1	MEP	None
758	Methylophaga	Pseudomonadota	3	MEP	None
759	Methyloradius	Pseudomonadota	1	MEP	None
760	Methylorubrum	Pseudomonadota	2	MEP	None
761	Methylotenera	Pseudomonadota	2	MEP	None
762	Methylotuvimicrobium	Pseudomonadota	2	MEP	None
763	Methylovirgula	Pseudomonadota	1	MEP	None
764	Methylovorus	Pseudomonadota	1	MEP	None
765	Methylovulum	Pseudomonadota	1	MEP	None
766	Micavibrio	Pseudomonadota	1	MEP	None
767	Microbacterium	Actinomycetota	23	MEP	Yes	6/23 have both
768	Microbulbifer	Pseudomonadota	6	MEP	None
769	Microcella	Actinomycetota	1	MEP	None
770	Micrococcus	Actinomycetota	2	MEP	None
771	Microlunatus	Actinomycetota	2	MEP	None
772	Micromonospora	Actinomycetota	7	MEP	Yes	1/7 has both
773	Micropruina	Actinomycetota	1	MEP	None
774	Microvenator	Myxococcota	1	MEV	None
775	Microvirga	Pseudomonadota	2	MEP	None
776	Miltoncostaea	Actinomycetota	2	MEP	None
777	Miniphocaeibacter	Bacillota	1	MEP	None
778	Mixta	Pseudomonadota	3	MEP	None
779	Mobiluncus	Actinomycetota	1	MEP	None
780	Moellerella	Pseudomonadota	1	MEP	None
781	Mogibacterium	Bacillota	1	MEP	None
782	Mongoliitalea	Bacteroidota	1	MEP	None
783	Moorella	Bacillota	1	MEP	None
784	Moraxella	Pseudomonadota	8	MEP	None
785	Morganella	Pseudomonadota	1	MEP	None
786	Moritella	Pseudomonadota	2	MEP	None
787	Morococcus	Pseudomonadota	1	MEP	None
788	Mucilaginibacter	Bacteroidota	11	MEP	None
789	Mucisphaera	Planctomycetota	1	MEP	None
790	Mucispirillum	Deferribacterota	1	MEP	None
791	Murdochiella	Bacillota	1	MEP	None
792	Muribaculum	Bacteroidota	1	MEP	None
793	Muricauda	Bacteroidota	4	MEV	None
794	Muriicola	Bacteroidota	1	Neither	None
795	Musicola	Pseudomonadota	1	MEP	None
796	Mycetocola	Actinomycetota	2	MEP	None
797	Mycetohabitans	Pseudomonadota	1	MEP	None
798	Mycoavidus	Pseudomonadota	1	MEP	None
799	Mycobacterium	Actinomycetota	44	MEP	Yes	4/44 have both
800	Mycobacteroides	Actinomycetota	5	MEP	None
801	Mycolicibacillus	Actinomycetota	2	MEP	None
802	Mycolicibacter	Actinomycetota	6	MEP	None
803	Mycolicibacterium	Actinomycetota	46	MEP	None
804	Mycoplasma	Mycoplasmatota	24	Neither	Yes	1/24 has MEP
805	Mycoplasmoides	Mycoplasmatota	4	Neither	Yes	1/4 has MEP
806	Mycoplasmopsis	Mycoplasmatota	24	Neither	None
807	Myroides	Bacteroidota	4	MEV	None
808	Myxococcus	Myxococcota	3	MEV	None
809	Nakamurella	Actinomycetota	2	MEP	None
810	Natranaerobius	Bacillota	1	MEP	None
811	Natranaerofaba	Bacillota	1	MEP	None
812	Natronoglycomyces	Actinomycetota	1	MEP	None
813	Natronosporangium	Actinomycetota	1	MEP	None
814	Nautilia	Campylobacterota	1	MEP	None
815	Ndongobacter	Bacillota	1	MEP	None
816	Neisseria	Pseudomonadota	23	MEP	None
817	Neoasaia	Pseudomonadota	1	MEP	None
818	Neokomagataea	Pseudomonadota	1	MEP	None
819	Neomicrococcus	Actinomycetota	1	MEP	None
820	Neorhizobium	Pseudomonadota	1	MEP	None
821	Neorickettsia	Pseudomonadota	4	MEP	None
822	Neotabrizicola	Pseudomonadota	1	MEP	None
823	Neptunomonas	Pseudomonadota	1	MEV	None
824	Nesterenkonia	Actinomycetota	1	MEP	None
825	Niabella	Bacteroidota	2	MEP	None
826	Niallia	Bacillota	1	Both	None
827	Niastella	Bacteroidota	1	MEP	None
828	Nibribacter	Bacteroidota	1	MEP	None
829	Nibricoccus	Verrucomicrobiota	1	MEP	None
830	Nicoliella	Bacillota	1	MEV	None
831	Nisaea	Pseudomonadota	1	MEP	None
832	Nitratifractor	Campylobacterota	1	MEP	None
833	Nitratireductor	Pseudomonadota	1	MEP	None
834	Nitrincola	Pseudomonadota	1	MEV	None
835	Nitrobacter	Pseudomonadota	2	MEP	None
836	Nitrogeniibacter	Pseudomonadota	2	MEP	None
837	Nitrosococcus	Pseudomonadota	4	MEP	None
838	Nitrosomonas	Pseudomonadota	5	MEP	None
839	Nitrosophilus	Campylobacterota	2	MEP	None
840	Nitrosospira	Pseudomonadota	3	MEP	None
841	Nitrospira	Nitrospirota	2	MEP	None
842	Nitrospirillum	Pseudomonadota	1	MEP	None
843	Niveibacterium	Pseudomonadota	1	MEP	None
844	Niveispirillum	Pseudomonadota	1	MEP	None
845	Nocardia	Actinomycetota	14	MEP	Yes	5/14 have both
846	Nocardioides	Actinomycetota	23	MEP	None
847	Nocardiopsis	Actinomycetota	5	MEP	None
848	Nodularia	Cyanobacteriota	2	MEP	None
849	Nonlabens	Bacteroidota	2	MEV	None
850	Nonomuraea	Actinomycetota	3	MEP	None
851	Nosocomiicoccus	Bacillota	1	MEP	None
852	Nostoc	Cyanobacteriota	5	MEP	None
853	Novacetimonas	Pseudomonadota	1	MEP	None
854	Novibacillus	Bacillota	1	MEP	None
855	Novisyntrophococcus	Bacillota	1	MEP	None
856	Novosphingobium	Pseudomonadota	7	MEP	None
857	Novosphingopyxis	Pseudomonadota	1	MEP	None
858	Occallatibacter	Acidobacteriota	1	MEP	None
859	Occultella	Actinomycetota	1	Both	None
860	Oceanicoccus	Pseudomonadota	1	MEP	None
861	Oceanidesulfovibrio	Desulfobacterota	1	MEP	None
862	Oceanisphaera	Pseudomonadota	2	MEP	None
863	Oceanispirochaeta	Spirochaetota	1	MEP	None
864	Oceanithermus	Deinococcota	1	MEP	None
865	Oceanobacillus	Bacillota	2	MEV	None
866	Ochrobactrum	Pseudomonadota	1	MEP	None
867	Octadecabacter	Pseudomonadota	3	MEP	None
868	Oenococcus	Bacillota	2	MEV	None
869	Oleidesulfovibrio	Thermodesulfobacteriota	1	MEP	None
870	Oleiphilus	Pseudomonadota	1	MEP	None
871	Oligella	Pseudomonadota	1	MEP	None
872	Olsenella	Actinomycetota	2	MEP	None
873	Opitutus	Verrucomicrobiota	1	MEP	None
874	Oricola	Pseudomonadota	1	MEP	None
875	Orientia	Pseudomonadota	1	Neither	None
876	Ornithinimicrobium	Actinomycetota	4	MEP	Yes	1/4 has both
877	Ornithobacterium	Bacteroidota	1	MEV	None
878	Orrella	Pseudomonadota	3	MEP	None
879	Oryzomicrobium	Pseudomonadota	1	MEP	None
880	Oscillatoria	Cyanobacteriota	2	MEP	None
881	Otariodibacter	Pseudomonadota	1	MEP	None
882	Ottowia	Pseudomonadota	2	MEP	None
883	Owenweeksia	Bacteroidota	1	MEV	None
884	Oxalobacter	Pseudomonadota	2	MEP	None
885	Oxynema	Cyanobacteriota	1	MEP	None
886	Pacificitalea	Pseudomonadota	1	MEP	None
887	Paenalcaligenes	Pseudomonadota	1	MEP	None
888	Paenalkalicoccus	Bacillota	1	MEP	None
889	Paenarthrobacter	Actinomycetota	2	MEP	None
890	Paenibacillus	Bacillota	48	MEP	Yes	1/48 has BOTH
891	Paeniclostridium	Bacillota	1	MEP	None
892	Paenisporosarcina	Bacillota	2	MEP	None
893	Paludibacter	Bacteroidota	1	MEP	None
894	Paludibacterium	Pseudomonadota	2	MEP	None
895	Paludibaculum	Acidobacteriota	1	MEP	None
896	Paludisphaera	Planctomycetota	1	MEP	None
897	Panacibacter	Bacteroidota	1	MEP	None
898	Pandoraea	Pseudomonadota	11	MEP	None
899	Pantoea	Pseudomonadota	10	MEP	None
900	Parabacteroides	Bacteroidota	2	MEP	None
901	Paraburkholderia	Pseudomonadota	22	MEP	None
902	Parachlamydia	Chlamydiota	1	MEP	None
903	Paracholeplasma	Mycoplasmatota	1	MEP	None
904	Paraclostridium	Bacillota	1	MEP	None
905	Paracoccus	Pseudomonadota	22	MEP	None
906	Paraconexibacter	Actinomycetota	1	MEP	None
907	Paracrocinitomix	Bacteroidota	1	Both	None
908	Paradevosia	Pseudomonadota	1	MEP	None
909	Paraflavitalea	Bacteroidota	1	MEP	None
910	Parageobacillus	Bacillota	3	MEP	None
911	Paraliobacillus	Bacillota	1	Both	None
912	Paralysiella	Pseudomonadota	1	MEP	None
913	Paraneptunicella	Pseudomonadota	1	Both	None
914	Paraphotobacterium	Pseudomonadota	1	MEP	None
915	Paraprevotella	Bacteroidota	1	MEP	None
916	Pararhodospirillum	Pseudomonadota	1	MEP	None
917	Parascardovia	Actinomycetota	1	MEV	None
918	Parasedimentitalea	Pseudomonadota	1	MEP	None
919	Parashewanella	Pseudomonadota	2	MEP	None
920	Parasphingopyxis	Pseudomonadota	1	MEP	None
921	Parasphingorhabdus	Pseudomonadota	3	MEP	None
922	Parasynechococcus	Cyanobacteriota	1	MEP	None
923	Paraurantiacibacter	Pseudomonadota	1	MEP	None
924	Paremcibacter	Pseudomonadota	1	MEP	None
925	Paroceanicella	Pseudomonadota	1	MEP	None
926	Parolsenella	Actinomycetota	1	MEP	None
927	Parvibaculum	Pseudomonadota	1	MEP	None
928	Parvicella	Bacteroidota	1	MEV	None
929	Parvimonas	Bacillota	1	MEP	None
930	Parvularcula	Pseudomonadota	1	MEP	None
931	Pasteurella	Pseudomonadota	5	MEP	None
932	Paucilactobacillus	Bacillota	3	MEV	None
933	Pectinatus	Bacillota	1	MEP	None
934	Pectobacterium	Pseudomonadota	14	MEP	None
935	Pediococcus	Bacillota	5	MEV	None
936	Pedobacter	Bacteroidota	8	MEP	None
937	Pelagerythrobacter	Pseudomonadota	1	MEP	None
938	Pelagibacterium	Pseudomonadota	1	MEP	None
939	Pelagovum	Pseudomonadota	1	MEP	None
940	Pelistega	Pseudomonadota	1	MEP	None
941	Pelobacter	Thermodesulfobacteriota	1	MEP	None
942	Pelodictyon	Chlorobiota	2	MEP	None
943	Pelolinea	Chloroflexota	1	MEV	None
944	Pengzhenrongella	Actinomycetota	1	MEP	None
945	Peptacetobacter	Bacillota	1	MEP	None
946	Peptoclostridium	Bacillota	1	MEP	None
947	Peptoniphilus	Bacillota	2	MEP	None
948	Peribacillus	Bacillota	4	MEP	None
949	Periweissella	Bacillota	1	MEV	None
950	Permianibacter	Pseudomonadota	1	MEP	None
951	Persephonella	Aquificota	1	MEP	None
952	Peterkaempfera	Actinomycetota	1	MEP	None
953	Peteryoungia	Pseudomonadota	1	MEP	None
954	Petrimonas	Bacteroidota	1	MEP	None
955	Petrocella	Bacillota	1	MEP	None
956	Petrotoga	Thermotogota	1	MEP	None
957	Phaeobacter	Pseudomonadota	4	MEP	None
958	Phascolarctobacterium	Bacillota	1	MEP	None
959	Phenylobacterium	Pseudomonadota	2	MEP	None
960	Phnomibacter	Bacteroidota	1	MEP	None
961	Phocaeicola	Bacteroidota	4	MEP	None
962	Phoenicibacter	Actinomycetota	1	MEP	None
963	Phormidium	Cyanobacteriota	1	MEP	None
964	Photobacterium	Pseudomonadota	5	MEP	None
965	Photorhabdus	Pseudomonadota	4	MEP	None
966	Phototrophicus	Chloroflexota	1	MEV	None
967	Phreatobacter	Pseudomonadota	2	MEP	None
968	Phycisphaera	Planctomycetota	1	MEP	None
969	Phyllobacterium	Pseudomonadota	1	MEP	None
970	Phytobacter	Pseudomonadota	1	MEP	None
971	Phytohabitans	Actinomycetota	2	MEP	Yes	1 has MEP only, 1 has both
972	Pigmentiphaga	Pseudomonadota	1	MEP	None
973	Pikeienuella	Pseudomonadota	1	MEP	None
974	Pimelobacter	Actinomycetota	1	MEP	None
975	Pirellula	Planctomycetota	1	MEP	None
976	Pirellulimonas	Planctomycetota	1	MEP	None
977	Piscirickettsia	Pseudomonadota	1	MEV	None
978	Pistricoccus	Pseudomonadota	1	MEP	None
979	Planctopirus	Planctomycetota	2	MEP	None
980	Planktothrix	Cyanobacteriota	1	MEP	None
981	Planococcus	Bacillota	12	MEP	None
982	Plesiomonas	Pseudomonadota	1	MEP	None
983	Pluralibacter	Pseudomonadota	1	MEP	None
984	Polaribacter	Bacteroidota	8	MEV	None
985	Polaromonas	Pseudomonadota	2	MEP	None
986	Polyangium	Myxococcota	1	MEV	None
987	Polycladomyces	Bacillota	1	MEP	None
988	Polymorphobacter	Pseudomonadota	1	MEP	None
989	Polymorphospora	Actinomycetota	1	MEP	None
990	Polymorphum	Pseudomonadota	1	MEP	None
991	Polynucleobacter	Pseudomonadota	9	MEP	None
992	Polystyrenella	Planctomycetota	1	MEP	None
993	Pontibacter	Bacteroidota	5	MEP	None
994	Pontibrevibacter	Pseudomonadota	1	MEP	None
995	Ponticoccus	Pseudomonadota	1	MEP	None
996	Pontimonas	Actinomycetota	1	MEP	None
997	Pontivivens	Pseudomonadota	1	MEP	None
998	Poriferisphaera	Planctomycetota	1	MEP	None
999	Porphyromonas	Bacteroidota	5	MEP	None
1000	Poseidonibacter	Campylobacterota	2	MEP	None
1001	Pragia	Pseudomonadota	1	MEP	None
1002	Prauserella	Actinomycetota	1	MEP	None
1003	Prescottella	Actinomycetota	1	MEP	None
1004	Prevotella	Bacteroidota	16	MEP	None
1005	Priestia	Bacillota	1	MEP	None
1006	Prochlorococcus	Cyanobacteriota	1	MEP	None
1007	Profundibacter	Pseudomonadota	1	MEP	None
1008	Propionibacterium	Actinomycetota	3	MEP	None
1009	Propioniciclava	Actinomycetota	1	MEP	None
1010	Prosthecochloris	Chlorobiota	1	MEP	None
1011	Protaetiibacter	Actinomycetota	2	MEP	None
1012	Proteiniphilum	Bacteroidota	2	MEP	None
1013	Proteus	Pseudomonadota	4	MEP	None
1014	Providencia	Pseudomonadota	5	MEP	None
1015	Pseudarthrobacter	Actinomycetota	2	MEP	None
1016	Pseudazoarcus	Pseudomonadota	1	MEP	None
1017	Pseudemcibacter	Pseudomonadota	1	MEP	None
1018	Pseudoalteromonas	Pseudomonadota	22	MEP	None
1019	Pseudobdellovibrio	Bdellovibrionota	1	MEV	None
1020	Pseudochrobactrum	Pseudomonadota	1	MEP	None
1021	Pseudocitrobacter	Pseudomonadota	1	MEP	None
1022	Pseudoclostridium	Bacillota	1	MEP	None
1023	Pseudocnuella	Bacteroidota	1	MEP	None
1024	Pseudodesulfovibrio	Thermodesulfobacteriota	7	MEP	None
1025	Pseudoduganella	Pseudomonadota	5	MEP	None
1026	Pseudofrankia	Actinomycetota	1	MEP	None
1027	Pseudohongiella	Pseudomonadota	1	MEP	None
1028	Pseudoleptotrichia	Fusobacteriota	1	MEV	None
1029	Pseudolysobacter	Pseudomonadota	1	MEP	None
1030	Pseudomonas	Pseudomonadota	109	MEP	Yes	3/109 have BOTH, 1 has HmgR in addition to MEP
1031	Pseudonocardia	Actinomycetota	3	MEP	None
1032	Pseudooceanicola	Pseudomonadota	1	MEP	None
1033	Pseudopedobacter	Bacteroidota	1	MEP	None
1034	Pseudoprevotella	Bacteroidota	1	MEP	None
1035	Pseudopuniceibacterium	Pseudomonadota	1	MEP	None
1036	Pseudorhizobium	Pseudomonadota	2	MEP	None
1037	Pseudorhodobacter	Pseudomonadota	1	MEP	None
1038	Pseudorhodoplanes	Pseudomonadota	1	MEP	None
1039	Pseudosulfitobacter	Pseudomonadota	1	MEP	None
1040	Pseudothauera	Pseudomonadota	1	MEP	None
1041	Pseudothermotoga	Thermotogota	4	MEP	None
1042	Pseudoxanthomonas	Pseudomonadota	3	MEP	None
1043	Psychrobacillus	Bacillota	1	MEP	None
1044	Psychrobacter	Pseudomonadota	5	MEP	None
1045	Psychroflexus	Bacteroidota	1	MEV	None
1046	Psychromicrobium	Actinomycetota	1	MEP	None
1047	Psychromonas	Pseudomonadota	1	MEP	None
1048	Psychrosphaera	Pseudomonadota	2	MEP	None
1049	Pukyongia	Bacteroidota	1	MEV	None
1050	Pukyongiella	Pseudomonadota	1	MEP	None
1051	Pulveribacter	Pseudomonadota	1	MEP	None
1052	Pusillibacter	Bacillota	1	MEP	None
1053	Pusillimonas	Pseudomonadota	1	MEP	None
1054	Pyramidobacter	Synergistota	1	MEP	None
1055	Qiania	Bacillota	1	MEP	None
1056	Qingshengfaniella	Pseudomonadota	1	MEP	None
1057	Qipengyuania	Pseudomonadota	4	MEP	None
1058	Quatrionicoccus	Pseudomonadota	1	MEP	None
1059	Radiobacillus	Bacillota	2	MEP	None
1060	Rahnella	Pseudomonadota	2	MEP	None
1061	Raineyella	Actinomycetota	1	MEP	None
1062	Ralstonia	Pseudomonadota	5	MEP	None
1063	Ramlibacter	Pseudomonadota	1	MEP	None
1064	Raoultella	Pseudomonadota	3	MEP	None
1065	Raoultibacter	Actinomycetota	1	MEP	None
1066	Rasiella	Bacteroidota	1	MEV	None
1067	Rathayibacter	Actinomycetota	5	MEP	None
1068	Reinekea	Pseudomonadota	1	MEP	None
1069	Renibacterium	Actinomycetota	1	MEP	None
1070	Rheinheimera	Pseudomonadota	1	MEP	None
1071	Rhizobacter	Pseudomonadota	1	MEP	None
1072	Rhizobium	Pseudomonadota	22	MEP	None
1073	Rhizorhabdus	Pseudomonadota	3	MEP	None
1074	Rhodanobacter	Pseudomonadota	1	Both	None
1075	Rhodobacter	Pseudomonadota	1	MEP	None
1076	Rhodococcus	Actinomycetota	13	MEP	None
1077	Rhodocytophaga	Bacteroidota	1	MEP	None
1078	Rhodoferax	Pseudomonadota	6	MEP	None
1079	Rhodoluna	Actinomycetota	2	MEP	None
1080	Rhodomicrobium	Pseudomonadota	1	MEP	None
1081	Rhodopirellula	Planctomycetota	1	MEP	None
1082	Rhodopseudomonas	Pseudomonadota	2	MEP	None
1083	Rhodospirillum	Pseudomonadota	2	MEP	None
1084	Rhodothermus	Rhodothermota	1	MEP	None
1085	Rhodovastum	Pseudomonadota	1	MEP	None
1086	Rhodovulum	Pseudomonadota	1	Both	None
1087	Richelia	Cyanobacteriota	1	MEP	None
1088	Rickettsia	Pseudomonadota	15	Neither	None
1089	Rickettsiales	Pseudomonadota	1	MEP	None
1090	Rickettsiella	Pseudomonadota	1	MEP	None
1091	Riemerella	Bacteroidota	1	MEV	None
1092	Rippkaea	Cyanobacteriota	1	MEP	None
1093	Robiginitalea	Bacteroidota	1	MEV	None
1094	Rodentibacter	Pseudomonadota	2	MEP	None
1095	Roseateles	Pseudomonadota	1	MEP	None
1096	Roseburia	Bacillota	2	MEP	None
1097	Roseibacterium	Pseudomonadota	1	MEP	None
1098	Roseicitreum	Pseudomonadota	1	MEP	None
1099	Roseiflexus	Chloroflexota	1	MEV	None
1100	Roseimaritima	Planctomycetota	2	MEP	None
1101	Roseitalea	Pseudomonadota	1	MEP	None
1102	Roseobacter	Pseudomonadota	3	MEP	None
1103	Roseococcus	Pseudomonadota	1	MEP	None
1104	Roseomonas	Pseudomonadota	4	MEP	None
1105	Roseovarius	Pseudomonadota	3	MEP	None
1106	Rosistilla	Planctomycetota	1	MEP	None
1107	Rothia	Actinomycetota	5	MEP	None
1108	Ruania	Actinomycetota	4	MEP	Yes	1/4 has both
1109	Rubinisphaera	Planctomycetota	1	MEP	None
1110	Rubripirellula	Planctomycetota	1	MEP	None
1111	Rubrobacter	Actinomycetota	4	MEP	None
1112	Ruegeria	Pseudomonadota	1	MEP	None
1113	Rufibacter	Bacteroidota	2	MEP	None
1114	Rugosibacter	Pseudomonadota	1	MEP	None
1115	Ruminiclostridium	Bacillota	3	MEP	None
1116	Ruminococcus	Bacillota	6	MEP	None
1117	Runella	Bacteroidota	2	MEP	None
1118	Saccharibacillus	Bacillota	1	MEP	None
1119	Saccharobesus	Pseudomonadota	1	MEP	None
1120	Saccharomonospora	Actinomycetota	1	MEP	None
1121	Saccharophagus	Pseudomonadota	1	MEP	None
1122	Saccharopolyspora	Actinomycetota	5	MEP	Yes	2/5 have both
1123	Saccharospirillum	Pseudomonadota	1	MEP	None
1124	Saccharothrix	Actinomycetota	2	MEP	None
1125	Salaquimonas	Pseudomonadota	1	MEP	None
1126	Salegentibacter	Bacteroidota	1	MEV	None
1127	Salicibibacter	Bacillota	4	MEP	None
1128	Salidesulfovibrio	Thermodesulfobacteriota	1	MEP	None
1129	Salimicrobium	Bacillota	1	MEP	None
1130	Salinibacter	Rhodothermota	1	MEP	None
1131	Salinicoccus	Bacillota	1	MEP	None
1132	Salinicola	Pseudomonadota	1	MEP	None
1133	Salinimonas	Pseudomonadota	4	MEP	None
1134	Saliniradius	Pseudomonadota	1	MEP	None
1135	Salinispira	Spirochaetota	1	MEV	None
1136	Salinispora	Actinomycetota	1	MEP	None
1137	Salinivibrio	Pseudomonadota	2	MEP	None
1138	Salinivirga	Bacteroidota	1	Both	None
1139	Salipiger	Pseudomonadota	1	MEP	None
1140	Salisediminibacterium	Bacillota	1	MEP	None
1141	Salmonella	Pseudomonadota	2	MEP	None
1142	Sandaracinobacteroides	Pseudomonadota	1	MEP	None
1143	Sandaracinus	Myxococcota	1	MEV	None
1144	Sanguibacter	Actinomycetota	1	MEP	None
1145	Saprospira	Bacteroidota	1	MEV	None
1146	Scandinavium	Pseudomonadota	1	MEP	None
1147	Scardovia	Actinomycetota	1	MEV	None
1148	Schaalia	Actinomycetota	2	MEP	None
1149	Schlegelella	Pseudomonadota	2	MEP	None
1150	Schleiferilactobacillus	Bacillota	1	MEV	None
1151	Sebaldella	Fusobacteriota	1	MEP	None
1152	Secundilactobacillus	Bacillota	2	MEV	None
1153	Sedimenticola	Pseudomonadota	1	MEP	None
1154	Sedimentisphaera	Planctomycetota	2	MEP	None
1155	Sediminibacillus	Bacillota	1	MEP	None
1156	Sediminicoccus	Pseudomonadota	1	MEP	None
1157	Sediminispirochaeta	Spirochaetota	1	MEP	None
1158	Segniliparus	Actinomycetota	1	MEP	None
1159	Selenomonas	Bacillota	1	MEP	None
1160	Serinicoccus	Actinomycetota	2	MEP	None
1161	Serpentinimonas	Pseudomonadota	2	MEP	None
1162	Serratia	Pseudomonadota	13	MEP	None
1163	Shewanella	Pseudomonadota	33	MEP	None
1164	Shigella	Pseudomonadota	3	MEP	None
1165	Shimwellia	Pseudomonadota	1	MEP	None
1166	Shinella	Pseudomonadota	2	MEP	None
1167	Siansivirga	Bacteroidota	1	MEV	None
1168	Siccibacter	Pseudomonadota	1	MEP	None
1169	Sideroxyarcus	Pseudomonadota	1	MEP	None
1170	Sideroxydans	Pseudomonadota	1	MEP	None
1171	Silicimonas	Pseudomonadota	1	MEP	None
1172	Simiaoa	Bacillota	1	MEP	None
1173	Simkania	Chlamydiota	1	MEP	None
1174	Simonsiella	Pseudomonadota	1	MEP	None
1175	Simplicispira	Pseudomonadota	1	MEP	None
1176	Singulisphaera	Planctomycetota	1	MEP	None
1177	Sinomicrobium	Bacteroidota	1	MEV	None
1178	Sinorhizobium	Pseudomonadota	5	MEP	None
1179	Skermanella	Pseudomonadota	3	MEP	None
1180	Skermania	Actinomycetota	1	MEP	None
1181	Slackia	Actinomycetota	1	MEP	None
1182	Sneathia	Fusobacteriota	1	MEV	None
1183	Sneathiella	Pseudomonadota	2	MEP	None
1184	Snodgrassella	Pseudomonadota	1	MEP	None
1185	Sodaliphilus	Bacteroidota	1	MEP	None
1186	Sodalis	Pseudomonadota	3	MEP	None
1187	Solibaculum	Bacillota	1	MEP	None
1188	Solidesulfovibrio	Desulfobacterota	2	MEP	None
1189	Solitalea	Bacteroidota	1	MEP	None
1190	Sorangium	Myxococcota	1	MEV	None
1191	Spartinivicinus	Pseudomonadota	1	MEP	None
1192	Sphaerobacter	Chloroflexota	1	MEP	None
1193	Sphaerochaeta	Spirochaetota	4	MEP	None
1194	Sphaerotilus	Pseudomonadota	1	MEP	None
1195	Sphingobacterium	Bacteroidota	7	MEP	None
1196	Sphingobium	Pseudomonadota	7	MEP	None
1197	Sphingomonas	Pseudomonadota	31	MEP	None
1198	Sphingopyxis	Pseudomonadota	3	MEP	None
1199	Sphingorhabdus	Pseudomonadota	1	MEP	None
1200	Sphingosinithalassobacter	Pseudomonadota	1	MEP	None
1201	Spiractinospora	Actinomycetota	1	MEP	None
1202	Spiribacter	Pseudomonadota	2	MEP	None
1203	Spirochaeta	Spirochaetota	2	MEV	None
1204	Spiroplasma	Mycoplasmatota	28	MEP	Yes	2/28 have NEITHER
1205	Spirosoma	Bacteroidota	8	MEP	None
1206	Spongiibacter	Pseudomonadota	2	MEP	None
1207	Sporolactobacillus	Bacillota	1	Both	None
1208	Sporomusa	Bacillota	1	MEP	None
1209	Sporosarcina	Bacillota	4	MEP	Yes	1/2 have MEP, 1/2 have BOTH
1210	Stackebrandtia	Actinomycetota	1	MEP	None
1211	Stanieria	Cyanobacteriota	1	MEP	None
1212	Staphylococcus	Bacillota	35	MEV	Yes	8/35 have MEP only
1213	Staphylospora	Bacillota	1	MEP	None
1214	Stappia	Pseudomonadota	1	Both	None
1215	Starkeya	Pseudomonadota	1	MEP	None
1216	Stenotrophomonas	Pseudomonadota	4	MEP	None
1217	Steroidobacter	Pseudomonadota	1	MEP	None
1218	Strawberry	Mycoplasmatota	1	Neither	None
1219	Streptobacillus	Fusobacteriota	1	MEV	None
1220	Streptococcus	Bacillota	46	MEV	Yes	4/46 have both
1221	Streptomonospora	Actinomycetota	2	MEP	None
1222	Streptomyces	Actinomycetota	120	MEP	Yes	5/120 have both; 5/120 have one MEV gene in addition to MEP
1223	Streptosporangium	Actinomycetota	1	MEP	None
1224	Stutzerimonas	Pseudomonadota	7	MEP	None
1225	Subdoligranulum	Bacillota	1	MEP	None
1226	Succinivibrio	Pseudomonadota	1	MEP	None
1227	Suicoccus	Bacillota	1	MEV	None
1228	Sulfidibacter	Acidobacteriota	1	Both	None
1229	Sulfitobacter	Pseudomonadota	4	MEP	None
1230	Sulfuricaulis	Pseudomonadota	1	MEP	None
1231	Sulfuricella	Pseudomonadota	1	MEP	None
1232	Sulfuricurvum	Campylobacterota	1	MEP	None
1233	Sulfuriferula	Pseudomonadota	2	MEP	None
1234	Sulfuriflexus	Pseudomonadota	1	MEP	None
1235	Sulfurifustis	Pseudomonadota	1	MEP	None
1236	Sulfurihydrogenibium	Aquificota	1	MEP	None
1237	Sulfurimicrobium	Pseudomonadota	1	MEP	None
1238	Sulfurimonas	Campylobacterota	9	MEP	None
1239	Sulfuriroseicoccus	Verrucomicrobiota	1	MEP	None
1240	Sulfuritalea	Pseudomonadota	1	MEP	None
1241	Sulfuritortus	Pseudomonadota	1	MEP	None
1242	Sulfurivermis	Pseudomonadota	1	MEP	None
1243	Sulfurospirillum	Campylobacterota	5	MEP	None
1244	Sulfurovum	Campylobacterota	2	MEP	None
1245	Sutcliffiella	Bacillota	2	MEP	None
1246	Sutterella	Pseudomonadota	3	MEP	None
1247	Swingsia	Pseudomonadota	1	MEP	None
1248	Symbiobacterium	Bacillota	1	MEP	None
1249	Symbiopectobacterium	Pseudomonadota	1	MEP	None
1250	Symmachiella	Planctomycetota	1	MEP	None
1251	Synechococcus	Cyanobacteriota	1	MEP	None
1252	Syntrophobacter	Desulfobacterota	1	MEP	None
1253	Syntrophobotulus	Bacillota	1	MEP	None
1254	Syntrophomonas	Bacillota	1	MEP	None
1255	Syntrophotalea	Desulfobacterota	2	MEP	None
1256	Syntrophothermus	Bacillota	1	MEP	None
1257	Syntrophus	Desulfobacterota	1	MEP	None
1258	Tabrizicola	Pseudomonadota	1	MEP	None
1259	Tamlana	Bacteroidota	1	MEV	None
1260	Tannerella	Bacteroidota	1	MEP	None
1261	Tannockella	Bacillota	1	MEP	None
1262	Tardibacter	Pseudomonadota	1	MEP	None
1263	Tardiphaga	Pseudomonadota	1	MEP	None
1264	Tatlockia	Pseudomonadota	1	Neither	None
1265	Tatumella	Pseudomonadota	1	MEP	None
1266	Taylorella	Pseudomonadota	2	MEP	None
1267	Telluria	Pseudomonadota	1	MEP	None
1268	Tellurirhabdus	Bacteroidota	1	MEP	None
1269	Telmatocola	Planctomycetota	1	MEP	None
1270	Tenacibaculum	Bacteroidota	6	MEV	None
1271	Tenuifilum	Bacteroidota	1	MEP	None
1272	Tepidanaerobacter	Bacillota	1	MEP	None
1273	Tepidiforma	Chloroflexota	1	MEP	None
1274	Tepidimonas	Pseudomonadota	1	MEP	None
1275	Tepiditoga	Thermotogota	1	MEP	None
1276	Teredinibacter	Pseudomonadota	2	MEP	None
1277	Terribacillus	Bacillota	1	MEP	None
1278	Terricaulis	Pseudomonadota	1	MEP	None
1279	Terriglobus	Acidobacteriota	2	MEP	None
1280	Terrihabitans	Pseudomonadota	1	MEP	None
1281	Terrisporobacter	Bacillota	1	MEP	None
1282	Tessaracoccus	Actinomycetota	7	MEP	None
1283	Tetragenococcus	Bacillota	3	MEV	None
1284	Thalassobius	Pseudomonadota	1	MEP	None
1285	Thalassolituus	Pseudomonadota	2	MEP	None
1286	Thalassomonas	Pseudomonadota	3	MEP	None
1287	Thalassospira	Pseudomonadota	3	MEP	None
1288	Thalassotalea	Pseudomonadota	1	MEP	None
1289	Thauera	Pseudomonadota	3	MEP	None
1290	Thaumasiovibrio	Pseudomonadota	1	MEP	None
1291	Thermacetogenium	Bacillota	1	MEP	None
1292	Thermaerobacter	Bacillota	1	MEP	None
1293	Thermanaerosceptrum	Bacillota	1	MEP	None
1294	Thermanaerovibrio	Synergistota	1	MEP	None
1295	Thermoactinomyces	Bacillota	1	MEP	None
1296	Thermoanaerobacter	Bacillota	6	MEP	None
1297	Thermoanaerobacterium	Bacillota	4	MEP	None
1298	Thermobacillus	Bacillota	1	MEP	None
1299	Thermobaculum	Chloroflexota	1	MEP	None
1300	Thermobifida	Actinomycetota	3	MEP	None
1301	Thermobispora	Actinomycetota	1	MEP	None
1302	Thermochromatium	Pseudomonadota	1	MEP	None
1303	Thermoclostridium	Bacillota	1	MEP	None
1304	Thermocrinis	Aquificota	2	MEP	None
1305	Thermodesulfatator	Desulfobacterota	1	MEP	None
1306	Thermodesulfobacterium	Desulfobacterota	2	MEP	None
1307	Thermodesulfobium	Thermodesulfobiota	2	MEP	None
1308	Thermodesulfovibrio	Nitrospirota	1	MEP	None
1309	Thermogutta	Planctomycetota	1	MEP	None
1310	Thermoleptolyngbya	Cyanobacteriota	1	MEP	None
1311	Thermomicrobium	Chloroflexota	1	MEP	None
1312	Thermomonas	Pseudomonadota	3	MEP	None
1313	Thermomonospora	Actinomycetota	2	MEP	None
1314	Thermophilibacter	Actinomycetota	1	MEP	None
1315	Thermosediminibacter	Bacillota	1	MEP	None
1316	Thermosipho	Thermotogota	3	MEP	None
1317	Thermospira	Spirochaetota	1	MEP	None
1318	Thermostichus	Cyanobacteriota	1	MEP	None
1319	Thermosulfidibacter	Thermosulfidibacterota	1	MEP	None
1320	Thermosulfurimonas	Desulfobacterota	1	MEP	None
1321	Thermosulfuriphilus	Desulfobacterota	1	MEP	None
1322	Thermosynechococcus	Cyanobacteriota	1	MEP	None
1323	Thermotoga	Thermotogota	5	MEP	None
1324	Thermotomaculum	Acidobacteriota	1	MEP	None
1325	Thermovibrio	Aquificota	1	MEP	None
1326	Thermovirga	Synergistota	1	MEP	None
1327	Thermus	Deinococcota	6	MEP	None
1328	Thioalkalivibrio	Pseudomonadota	4	MEP	None
1329	Thiocapsa	Pseudomonadota	1	MEP	None
1330	Thioclava	Pseudomonadota	2	MEP	None
1331	Thiocystis	Pseudomonadota	1	MEP	None
1332	Thioflavicoccus	Pseudomonadota	1	MEP	None
1333	Thiolapillus	Pseudomonadota	1	MEP	None
1334	Thiomicrorhabdus	Pseudomonadota	5	MEV	None
1335	Thiomicrospira	Pseudomonadota	2	MEV	None
1336	Thiomonas	Pseudomonadota	1	MEP	None
1337	Thiopseudomonas	Pseudomonadota	1	MEP	None
1338	Thiospirochaeta	Spirochaetota	1	MEP	None
1339	Thiosulfatimonas	Pseudomonadota	1	MEV	None
1340	Thiosulfativibrio	Pseudomonadota	1	MEV	None
1341	Thiothrix	Pseudomonadota	4	MEP	None
1342	Thomasclavelia	Bacillota	1	MEP	None
1343	Tichowtungia	Verrucomicrobiota	1	MEV	None
1344	Tistrella	Pseudomonadota	1	MEP	None
1345	Tolumonas	Pseudomonadota	1	MEP	None
1346	Tomitella	Actinomycetota	2	MEP	None
1347	Treponema	Spirochaetota	11	MEP	None
1348	Trichlorobacter	Desulfobacterota	1	MEP	None
1349	Trichormus	Cyanobacteriota	1	MEP	None
1350	Tritonibacter	Pseudomonadota	1	MEP	None
1351	Tropheryma	Actinomycetota	1	MEP	None
1352	Truepera	Deinococcota	1	MEP	None
1353	Trueperella	Actinomycetota	3	MEP	None
1354	Tsukamurella	Actinomycetota	1	MEP	None
1355	Tsuneonella	Pseudomonadota	3	MEP	None
1356	Tumebacillus	Bacillota	2	MEP	None
1357	Turicibacter	Bacillota	2	MEP	None
1358	Turneriella	Spirochaetota	1	MEP	None
1359	Tuwongella	Planctomycetota	1	MEP	None
1360	Undibacterium	Pseudomonadota	1	MEP	None
1361	Urbifossiella	Planctomycetota	1	MEP	None
1362	Ureaplasma	Mycoplasmatota	2	Neither	None
1363	Urechidicola	Bacteroidota	1	MEV	None
1364	Ureibacillus	Bacillota	1	MEP	None
1365	Uruburuella	Pseudomonadota	2	MEP	None
1366	Usitatibacter	Pseudomonadota	2	MEP	None
1367	Vaginimicrobium	Actinomycetota	1	MEP	None
1368	Vagococcus	Bacillota	8	MEV	None
1369	Vallitalea	Bacillota	2	MEP	None
1370	Variibacter	Pseudomonadota	1	MEP	None
1371	Veillonella	Bacillota	4	MEP	None
1372	Venatoribacter	Pseudomonadota	1	MEP	None
1373	Verminephrobacter	Pseudomonadota	1	MEP	None
1374	Vescimonas	Bacillota	2	MEP	None
1375	Vibrio	Pseudomonadota	63	MEP	None
1376	Virgibacillus	Bacillota	6	MEV	None
1377	Vitreoscilla	Pseudomonadota	2	MEP	None
1378	Vulgatibacter	Myxococcota	1	MEP	None
1379	Waddlia	Chlamydiota	1	MEV	None
1380	Wansuia	Bacillota	1	MEP	None
1381	Weeksella	Bacteroidota	1	MEP	None
1382	Weissella	Bacillota	9	MEV	None
1383	Weizmannia	Bacillota	1	Both	None
1384	Wenyingzhuangia	Bacteroidota	1	MEV	None
1385	Wenzhouxiangella	Pseudomonadota	1	MEV	None
1386	Wielerella	Pseudomonadota	1	MEP	None
1387	Wigglesworthia	Pseudomonadota	1	MEP	None
1388	Williamsoniiplasma	Mycoplasmatota	2	Neither	None
1389	Winogradskyella	Bacteroidota	3	MEV	None
1390	Woeseia	Pseudomonadota	1	MEV	None
1391	Wolbachia	Pseudomonadota	110	MEP	Yes	2/110 have neither
1392	Wolinella	Campylobacterota	1	MEP	None
1393	Wujia	Bacillota	1	MEP	None
1394	Xanthobacter	Pseudomonadota	1	MEP	None
1395	Xanthomonas	Pseudomonadota	18	MEP	None
1396	Xenorhabdus	Pseudomonadota	5	MEP	None
1397	Xiamenia	Actinomycetota	1	MEP	None
1398	Xianfuyuplasma	Mycoplasmatota	1	MEP	None
1399	Xylanimonas	Actinomycetota	3	MEP	None
1400	Xylella	Pseudomonadota	2	MEP	None
1401	Xylophilus	Pseudomonadota	1	MEP	None
1402	Yersinia	Pseudomonadota	11	MEP	None
1403	Youhaiella	Pseudomonadota	1	MEP	None
1404	Zhaonella	Bacillota	1	MEP	None
1405	Zhongshania	Pseudomonadota	1	MEP	None
1406	Zhouia	Bacteroidota	1	MEV	None
1407	Zobellella	Pseudomonadota	1	MEP	None
1408	Zobellia	Bacteroidota	1	MEV	None
1409	Zophobihabitans	Pseudomonadota	1	MEP	None
1410	Zunongwangia	Bacteroidota	1	MEV	None
1411	Zymobacter	Pseudomonadota	1	MEP	None
1412	Zymomonas	Pseudomonadota	1	MEP	None

## Sheet: Distribution
Supplementary table 1C: Pathway distribution frequencies.
	Pathway	Species (#)	Percent of total
	MEP	3524	0.829372
	MEV	511	0.120264
	Both	103	0.024241
	Neither	111	0.0261238
	Total	4249	1
